# Supplementary material for: Ewing Sarcoma Single-cell Transcriptome Analysis Reveals Functionally Impaired Antigen-presenting Cells
Source: Cancer Res Commun. 2023 Oct 24;3(10):2158–69. doi: 10.1158/2767-9764.CRC-23-0027 (PMC10595530; doi:10.1158/2767-9764.CRC-23-0027)
Supplement: Supplementary Table 1 — Patient and sample characteristics [file crc-23-0027-s02.xlsx]

## Sheet: Sheet1
sample_id	patient_id	tumor_type	sample_type	sample_treatment_timepoint	sample_body_site	fusion_status	fusion_type	sort	sample_processing_sort
ES-006-L1	ES-006	Ewing	Resection	Post	Rib	Positive	EWS-FLI1	CD45-	Cryopreserved
ES-006-L2	ES-006	Ewing	Resection	Post	Rib	Positive	EWS-FLI1	CD45-	Cryopreserved
ES-016-biopsy	ES-016	Ewing	Biopsy	Pre	Femur	Positive	EWS-FLI1	CD45-	Cryopreserved
ES-016-meta	ES-016	Ewing	Metastasis	Pre	Lymph node	Positive	EWS-FLI1	CD45-	Cryopreserved
ES-024	ES-024	Ewing	Resection	Post	Femur	Positive	EWS-FLI1	Live	fresh
ES-025	ES-025	Ewing	Biopsy	Pre	Fibula	Positive	EWS-FLI1	Live	Fresh
ES-026	ES-016	Ewing	Resection	Post	Femur	Positive	EWS-FLI1	Live	Fresh
ES-027	ES-027	Ewing	Biopsy	Pre	Fibula/Femur	Positive	EWS-FLI1	Live & CD45-	Fresh
ES-030	ES-030	Ewing	Resection	Post	Tibia	Positive	EWS-FLI1	Live & CD45-	Fresh
ES-030	ES-030	Ewing	Resection	Post	Tibia	Positive	EWS-FLI1	CD45+	Cryopreserved
ES-034	ES-036	Ewing	Biopsy	Pre	Unknown	Positive	EWS-FLI1	CD45-	Cryopreserved
ES-036	ES-036	Ewing	Metastasis	Pre	Lymph node	Positive	EWS-FLI1	CD45-	Cryopreserved
ES-039	ES-039	Ewing	Biopsy	Pre	Rib	Positive	EWS-FLI1	CD45- & CD45+	Cryopreserved
ES-042-L1	ES-042	Ewing	Resection	Post	Thorax	Positive	EWS-FLI1	CD45- & CD45+	Cryopreserved
ES-042-L2	ES-042	Ewing	Resection	Post	Thorax	Positive	EWS-FLI1	CD45- & CD45+	Cryopreserved
ES-046	ES-010	Ewing	Resection	Post	Bone	Positive	EWS-FLI1	CD45-	Cryopreserved
ES-048	ES-048	Ewing	Metastasis	Post	Lymph node	Positive	EWS-FLI1	Live	Cryopreserved
ES-049	ES-039	Ewing	Resection	Post	Rib/kidney	Positive	EWS-FLI1	Live	Cryopreserved
ES-162	ES-162	Ewing	Resection	Pre	Brain	Positive	EWS-FLI1	CD45+	Cryopreserved
