# Supplementary material for: Ewing Sarcoma Single-cell Transcriptome Analysis Reveals Functionally Impaired Antigen-presenting Cells
Source: Cancer Res Commun. 2023 Oct 24;3(10):2158–69. doi: 10.1158/2767-9764.CRC-23-0027 (PMC10595530; doi:10.1158/2767-9764.CRC-23-0027)
Supplement: Supplementary Table 2 — Interactions literature references [file crc-23-0027-s03.xlsx]

## Sheet: Myeloid_Tumor
Interaction	Note	Ref	PMID
FZD2 <> WNT5A	Wnt5a skews dendritic cell differentiation to an unconventional phenotype with tolerogenic features	Valencia, et al. J Immunol 2011	﻿21918189
NRP1/2 <> VEGFA	angiogenesis, promote M2 and immune suppress, pro-tumor TAM	Roy, et al. Front Immunol 2017	﻿29067024
TNFSF10 <> TNFRSF10B	TRAIL <> TRAIL-R -> TRAIL-R is an important negative regulator of the cytokine responses of the innate immune system	Diehl, et al. Immunity 2004	﻿15589175
TGFB1 <> TGFBR3	dampens Ag presenting cell functions of cDCs	Batlle, et al. Immunity 2019	﻿30995507
SPP1 <> CD44	SPP1 can trigger the polarization of macrophages to M2-phenotype tumour-associated macrophages (TAMs) in HCC	Liu, et al. Cancer Immunol Immunother 2022	﻿34028567
CD47 <> SIRPA	don’t eat me	Logtenberg, et al. Immunity 2020	﻿32433947
SEMA4D <> PLXNB2	SEMA4D has immunomodulatory function, influences the infiltration and distribution of leukocytes in TME when highly expressed at invasive margins of actively growing tumor – blocking enhanced recruitment of activated macrophages and lymphocytes and shifted balance to pro-inflammatory/anti-tumor	Evans, et al Cancer Immunol Res 2015	﻿25614511
NRP1 <> SEMA3A	Sema3A/NRP-1 signaling guides the macrophages to the hypoxic microenvironment and regulates the polarization of macrophages toward M2 phenotype	Casazza, et al. Cancer Cell 2013	﻿24332039
C5AR1 <> RPS19	Ribosomal protein S19 suppresses anti-tumor immune responses via the complement C5a receptor 1	Markiewski, et al. J Immunol 2017	﻿28228558
LRP1 <> MDK	Midkine rewires the microenvironment towards a tolerogenic and immune-resistant state	Cerezo-Wallis, et al. Nat Med 2020	﻿33077955
IGF1 <> IGF1R	M2-like Mq activation is sustained by IGF1R signaling - IGF1R knock out (MIKO) revealed a reduction in transcripts associated with M2-like macrophage activation	Spadaro, et al. Cell Rep 2017	﻿28402847
GAS6 <> AXL	promoting the immunosuppressive tumor microenvironment	Tanaka, et al. Cancers 2020	﻿32660000
FPR1/2/3 <> ANXA1	AnxA1 enhances the differentiation into M2 macrophages	Novizio, et al. Int J Mol Sci 2021	﻿34681678

## Sheet: Myeloid_T
Interaction	Note	Ref	PMID
NECTIN2 <> TIGIT	immunoreseptor TIGIT regulates antitumor and antiviral CD8+ T cell effector function	Johnston, et al. Cancer Cell 2014	﻿25465800
SELL <> SELPLG	PSGL-1 is an immune checkpoint regulator that promoted T cell exhaustion	Tinoco, et al. Immunity 2016	﻿27192578
SIGLEC1 <> SPN	Siglec-1 inhibits IFNg production by T cells	Jans, et al. Eur J Immunol 2018	﻿29266251
