# Supplementary material for: Ewing Sarcoma Single-cell Transcriptome Analysis Reveals Functionally Impaired Antigen-presenting Cells
Source: Cancer Res Commun. 2023 Oct 24;3(10):2158–69. doi: 10.1158/2767-9764.CRC-23-0027 (PMC10595530; doi:10.1158/2767-9764.CRC-23-0027)
Supplement: Supplementary Table 3 — Cell-cell interaction output T/NK vs. myeloid cells [file crc-23-0027-s04.xlsx]

## Sheet: Sheet1
source	target	ligand	receptor	prob	pval	interaction_name	interaction_name_2	pathway_name	annotation	evidence
NK	cDC1	ADGRE5	CD55	0.00606406	0	ADGRE5_CD55	ADGRE5 - CD55	ADGRE5	Cell-Cell Contact	PMID: 11297558
T_CD4_DR-	cDC1	ADGRE5	CD55	0.0052576	0	ADGRE5_CD55	ADGRE5 - CD55	ADGRE5	Cell-Cell Contact	PMID: 11297558
T_CD4_DR+	cDC1	ADGRE5	CD55	0.00250281	0	ADGRE5_CD55	ADGRE5 - CD55	ADGRE5	Cell-Cell Contact	PMID: 11297558
T_CD4_FOXP3	cDC1	ADGRE5	CD55	0.00135894	0	ADGRE5_CD55	ADGRE5 - CD55	ADGRE5	Cell-Cell Contact	PMID: 11297558
T_CD8	cDC1	ADGRE5	CD55	0.00199301	0	ADGRE5_CD55	ADGRE5 - CD55	ADGRE5	Cell-Cell Contact	PMID: 11297558
T_gd	cDC1	ADGRE5	CD55	0.00182904	0	ADGRE5_CD55	ADGRE5 - CD55	ADGRE5	Cell-Cell Contact	PMID: 11297558
T_naive	cDC1	ADGRE5	CD55	0.000689907	0	ADGRE5_CD55	ADGRE5 - CD55	ADGRE5	Cell-Cell Contact	PMID: 11297558
NK	cDC2	ADGRE5	CD55	0.00534788	0	ADGRE5_CD55	ADGRE5 - CD55	ADGRE5	Cell-Cell Contact	PMID: 11297558
T_CD4_DR-	cDC2	ADGRE5	CD55	0.00463621	0	ADGRE5_CD55	ADGRE5 - CD55	ADGRE5	Cell-Cell Contact	PMID: 11297558
T_CD4_DR+	cDC2	ADGRE5	CD55	0.00220629	0	ADGRE5_CD55	ADGRE5 - CD55	ADGRE5	Cell-Cell Contact	PMID: 11297558
T_CD4_FOXP3	cDC2	ADGRE5	CD55	0.00119778	0	ADGRE5_CD55	ADGRE5 - CD55	ADGRE5	Cell-Cell Contact	PMID: 11297558
T_CD8	cDC2	ADGRE5	CD55	0.00175678	0	ADGRE5_CD55	ADGRE5 - CD55	ADGRE5	Cell-Cell Contact	PMID: 11297558
T_gd	cDC2	ADGRE5	CD55	0.00161221	0	ADGRE5_CD55	ADGRE5 - CD55	ADGRE5	Cell-Cell Contact	PMID: 11297558
T_naive	cDC2	ADGRE5	CD55	0.000608038	0	ADGRE5_CD55	ADGRE5 - CD55	ADGRE5	Cell-Cell Contact	PMID: 11297558
NK	Mq_M0	ADGRE5	CD55	0.0324436	0	ADGRE5_CD55	ADGRE5 - CD55	ADGRE5	Cell-Cell Contact	PMID: 11297558
T_CD4_DR-	Mq_M0	ADGRE5	CD55	0.0282285	0	ADGRE5_CD55	ADGRE5 - CD55	ADGRE5	Cell-Cell Contact	PMID: 11297558
T_CD4_DR+	Mq_M0	ADGRE5	CD55	0.0136024	0	ADGRE5_CD55	ADGRE5 - CD55	ADGRE5	Cell-Cell Contact	PMID: 11297558
T_CD4_FOXP3	Mq_M0	ADGRE5	CD55	0.0074234	0	ADGRE5_CD55	ADGRE5 - CD55	ADGRE5	Cell-Cell Contact	PMID: 11297558
T_CD8	Mq_M0	ADGRE5	CD55	0.0108563	0	ADGRE5_CD55	ADGRE5 - CD55	ADGRE5	Cell-Cell Contact	PMID: 11297558
T_gd	Mq_M0	ADGRE5	CD55	0.00997041	0	ADGRE5_CD55	ADGRE5 - CD55	ADGRE5	Cell-Cell Contact	PMID: 11297558
T_naive	Mq_M0	ADGRE5	CD55	0.00378001	0	ADGRE5_CD55	ADGRE5 - CD55	ADGRE5	Cell-Cell Contact	PMID: 11297558
NK	Mq_PPARG	ADGRE5	CD55	0.0219751	0	ADGRE5_CD55	ADGRE5 - CD55	ADGRE5	Cell-Cell Contact	PMID: 11297558
T_CD4_DR-	Mq_PPARG	ADGRE5	CD55	0.0190932	0	ADGRE5_CD55	ADGRE5 - CD55	ADGRE5	Cell-Cell Contact	PMID: 11297558
T_CD4_DR+	Mq_PPARG	ADGRE5	CD55	0.00915582	0	ADGRE5_CD55	ADGRE5 - CD55	ADGRE5	Cell-Cell Contact	PMID: 11297558
T_CD4_FOXP3	Mq_PPARG	ADGRE5	CD55	0.00498649	0	ADGRE5_CD55	ADGRE5 - CD55	ADGRE5	Cell-Cell Contact	PMID: 11297558
T_CD8	Mq_PPARG	ADGRE5	CD55	0.00730079	0	ADGRE5_CD55	ADGRE5 - CD55	ADGRE5	Cell-Cell Contact	PMID: 11297558
T_gd	Mq_PPARG	ADGRE5	CD55	0.00670304	0	ADGRE5_CD55	ADGRE5 - CD55	ADGRE5	Cell-Cell Contact	PMID: 11297558
T_naive	Mq_PPARG	ADGRE5	CD55	0.00253608	0	ADGRE5_CD55	ADGRE5 - CD55	ADGRE5	Cell-Cell Contact	PMID: 11297558
NK	pDC	ADGRE5	CD55	0.00273749	0	ADGRE5_CD55	ADGRE5 - CD55	ADGRE5	Cell-Cell Contact	PMID: 11297558
T_CD4_DR-	pDC	ADGRE5	CD55	0.00237237	0	ADGRE5_CD55	ADGRE5 - CD55	ADGRE5	Cell-Cell Contact	PMID: 11297558
T_CD4_DR+	pDC	ADGRE5	CD55	0.00112762	0.01	ADGRE5_CD55	ADGRE5 - CD55	ADGRE5	Cell-Cell Contact	PMID: 11297558
T_CD4_FOXP3	pDC	ADGRE5	CD55	0.000611875	0.05	ADGRE5_CD55	ADGRE5 - CD55	ADGRE5	Cell-Cell Contact	PMID: 11297558
T_CD8	pDC	ADGRE5	CD55	0.000897686	0.05	ADGRE5_CD55	ADGRE5 - CD55	ADGRE5	Cell-Cell Contact	PMID: 11297558
T_gd	pDC	ADGRE5	CD55	0.000823754	0.05	ADGRE5_CD55	ADGRE5 - CD55	ADGRE5	Cell-Cell Contact	PMID: 11297558
NK	Mq_PPARG	ANXA1	FPR2	0.0031184	0	ANXA1_FPR2	ANXA1 - FPR2	ANNEXIN	Secreted Signaling	PMID: 23230437
T_CD4_DR-	Mq_PPARG	ANXA1	FPR2	0.00539965	0	ANXA1_FPR2	ANXA1 - FPR2	ANNEXIN	Secreted Signaling	PMID: 23230437
T_CD4_DR+	Mq_PPARG	ANXA1	FPR2	0.00505635	0	ANXA1_FPR2	ANXA1 - FPR2	ANNEXIN	Secreted Signaling	PMID: 23230437
T_CD8	Mq_PPARG	ANXA1	FPR2	0.00458098	0	ANXA1_FPR2	ANXA1 - FPR2	ANNEXIN	Secreted Signaling	PMID: 23230437
T_gd	Mq_PPARG	ANXA1	FPR2	0.00154303	0	ANXA1_FPR2	ANXA1 - FPR2	ANNEXIN	Secreted Signaling	PMID: 23230437
T_naive	Mq_PPARG	ANXA1	FPR2	0.000850482	0	ANXA1_FPR2	ANXA1 - FPR2	ANNEXIN	Secreted Signaling	PMID: 23230437
NK	cDC2	ANXA1	FPR1	0.00628405	0	ANXA1_FPR1	ANXA1 - FPR1	ANNEXIN	Secreted Signaling	PMID: 23230437
T_CD4_DR-	cDC2	ANXA1	FPR1	0.0108559	0	ANXA1_FPR1	ANXA1 - FPR1	ANNEXIN	Secreted Signaling	PMID: 23230437
T_CD4_DR+	cDC2	ANXA1	FPR1	0.0101693	0	ANXA1_FPR1	ANXA1 - FPR1	ANNEXIN	Secreted Signaling	PMID: 23230437
T_CD8	cDC2	ANXA1	FPR1	0.00921765	0	ANXA1_FPR1	ANXA1 - FPR1	ANNEXIN	Secreted Signaling	PMID: 23230437
T_gd	cDC2	ANXA1	FPR1	0.00311443	0	ANXA1_FPR1	ANXA1 - FPR1	ANNEXIN	Secreted Signaling	PMID: 23230437
T_naive	cDC2	ANXA1	FPR1	0.00171782	0	ANXA1_FPR1	ANXA1 - FPR1	ANNEXIN	Secreted Signaling	PMID: 23230437
NK	Mq_APOE_low	ANXA1	FPR1	0.0221498	0	ANXA1_FPR1	ANXA1 - FPR1	ANNEXIN	Secreted Signaling	PMID: 23230437
T_CD4_DR-	Mq_APOE_low	ANXA1	FPR1	0.0378252	0	ANXA1_FPR1	ANXA1 - FPR1	ANNEXIN	Secreted Signaling	PMID: 23230437
T_CD4_DR+	Mq_APOE_low	ANXA1	FPR1	0.0354939	0	ANXA1_FPR1	ANXA1 - FPR1	ANNEXIN	Secreted Signaling	PMID: 23230437
T_CD8	Mq_APOE_low	ANXA1	FPR1	0.0322497	0	ANXA1_FPR1	ANXA1 - FPR1	ANNEXIN	Secreted Signaling	PMID: 23230437
T_gd	Mq_APOE_low	ANXA1	FPR1	0.0110668	0	ANXA1_FPR1	ANXA1 - FPR1	ANNEXIN	Secreted Signaling	PMID: 23230437
T_naive	Mq_APOE_low	ANXA1	FPR1	0.00612598	0	ANXA1_FPR1	ANXA1 - FPR1	ANNEXIN	Secreted Signaling	PMID: 23230437
NK	Mq_CCL3	ANXA1	FPR1	0.0108029	0	ANXA1_FPR1	ANXA1 - FPR1	ANNEXIN	Secreted Signaling	PMID: 23230437
T_CD4_DR-	Mq_CCL3	ANXA1	FPR1	0.0186008	0	ANXA1_FPR1	ANXA1 - FPR1	ANNEXIN	Secreted Signaling	PMID: 23230437
T_CD4_DR+	Mq_CCL3	ANXA1	FPR1	0.0174329	0	ANXA1_FPR1	ANXA1 - FPR1	ANNEXIN	Secreted Signaling	PMID: 23230437
T_CD8	Mq_CCL3	ANXA1	FPR1	0.0158124	0	ANXA1_FPR1	ANXA1 - FPR1	ANNEXIN	Secreted Signaling	PMID: 23230437
T_gd	Mq_CCL3	ANXA1	FPR1	0.0053663	0	ANXA1_FPR1	ANXA1 - FPR1	ANNEXIN	Secreted Signaling	PMID: 23230437
T_naive	Mq_CCL3	ANXA1	FPR1	0.00296288	0	ANXA1_FPR1	ANXA1 - FPR1	ANNEXIN	Secreted Signaling	PMID: 23230437
NK	Mq_GPNMB	ANXA1	FPR1	0.00672422	0	ANXA1_FPR1	ANXA1 - FPR1	ANNEXIN	Secreted Signaling	PMID: 23230437
T_CD4_DR-	Mq_GPNMB	ANXA1	FPR1	0.0116126	0	ANXA1_FPR1	ANXA1 - FPR1	ANNEXIN	Secreted Signaling	PMID: 23230437
T_CD4_DR+	Mq_GPNMB	ANXA1	FPR1	0.0108786	0	ANXA1_FPR1	ANXA1 - FPR1	ANNEXIN	Secreted Signaling	PMID: 23230437
T_CD8	Mq_GPNMB	ANXA1	FPR1	0.00986127	0	ANXA1_FPR1	ANXA1 - FPR1	ANNEXIN	Secreted Signaling	PMID: 23230437
T_gd	Mq_GPNMB	ANXA1	FPR1	0.00333333	0	ANXA1_FPR1	ANXA1 - FPR1	ANNEXIN	Secreted Signaling	PMID: 23230437
T_naive	Mq_GPNMB	ANXA1	FPR1	0.00183874	0	ANXA1_FPR1	ANXA1 - FPR1	ANNEXIN	Secreted Signaling	PMID: 23230437
NK	Mq_M0	ANXA1	FPR1	0.0352358	0	ANXA1_FPR1	ANXA1 - FPR1	ANNEXIN	Secreted Signaling	PMID: 23230437
T_CD4_DR-	Mq_M0	ANXA1	FPR1	0.0596077	0	ANXA1_FPR1	ANXA1 - FPR1	ANNEXIN	Secreted Signaling	PMID: 23230437
T_CD4_DR+	Mq_M0	ANXA1	FPR1	0.056012	0	ANXA1_FPR1	ANXA1 - FPR1	ANNEXIN	Secreted Signaling	PMID: 23230437
T_CD8	Mq_M0	ANXA1	FPR1	0.0509916	0	ANXA1_FPR1	ANXA1 - FPR1	ANNEXIN	Secreted Signaling	PMID: 23230437
T_gd	Mq_M0	ANXA1	FPR1	0.0177237	0	ANXA1_FPR1	ANXA1 - FPR1	ANNEXIN	Secreted Signaling	PMID: 23230437
T_naive	Mq_M0	ANXA1	FPR1	0.00984046	0	ANXA1_FPR1	ANXA1 - FPR1	ANNEXIN	Secreted Signaling	PMID: 23230437
NK	Mq_PPARG	ANXA1	FPR1	0.0262493	0	ANXA1_FPR1	ANXA1 - FPR1	ANNEXIN	Secreted Signaling	PMID: 23230437
T_CD4_DR-	Mq_PPARG	ANXA1	FPR1	0.0446934	0	ANXA1_FPR1	ANXA1 - FPR1	ANNEXIN	Secreted Signaling	PMID: 23230437
T_CD4_DR+	Mq_PPARG	ANXA1	FPR1	0.0419572	0	ANXA1_FPR1	ANXA1 - FPR1	ANNEXIN	Secreted Signaling	PMID: 23230437
T_CD8	Mq_PPARG	ANXA1	FPR1	0.0381456	0	ANXA1_FPR1	ANXA1 - FPR1	ANNEXIN	Secreted Signaling	PMID: 23230437
T_gd	Mq_PPARG	ANXA1	FPR1	0.0131426	0	ANXA1_FPR1	ANXA1 - FPR1	ANNEXIN	Secreted Signaling	PMID: 23230437
T_naive	Mq_PPARG	ANXA1	FPR1	0.00728188	0	ANXA1_FPR1	ANXA1 - FPR1	ANNEXIN	Secreted Signaling	PMID: 23230437
T_CD4_FOXP3	Mq_PPARG	CADM1	CRTAM	4.0116e-05	0.02	CADM1_CRTAM	CADM1 - CRTAM	CADM	Cell-Cell Contact
NK	pDC	CCL4	SLC7A1	0.00213824	0	CCL4_SLC7A1	CCL4 - SLC7A1	CCL	Secreted Signaling
T_CD8	pDC	CCL4	SLC7A1	0.00220042	0	CCL4_SLC7A1	CCL4 - SLC7A1	CCL	Secreted Signaling
NK	cDC2	CCL5	CCR1	0.0127224	0	CCL5_CCR1	CCL5 - CCR1	CCL	Secreted Signaling	KEGG: hsa04060
T_CD4_DR-	cDC2	CCL5	CCR1	0.0101284	0	CCL5_CCR1	CCL5 - CCR1	CCL	Secreted Signaling	KEGG: hsa04060
T_CD4_DR+	cDC2	CCL5	CCR1	0.00877622	0	CCL5_CCR1	CCL5 - CCR1	CCL	Secreted Signaling	KEGG: hsa04060
T_CD8	cDC2	CCL5	CCR1	0.0229514	0	CCL5_CCR1	CCL5 - CCR1	CCL	Secreted Signaling	KEGG: hsa04060
T_gd	cDC2	CCL5	CCR1	0.0206026	0	CCL5_CCR1	CCL5 - CCR1	CCL	Secreted Signaling	KEGG: hsa04060
NK	Mq_APOE_low	CCL5	CCR1	0.0735878	0	CCL5_CCR1	CCL5 - CCR1	CCL	Secreted Signaling	KEGG: hsa04060
T_CD4_DR-	Mq_APOE_low	CCL5	CCR1	0.0593299	0	CCL5_CCR1	CCL5 - CCR1	CCL	Secreted Signaling	KEGG: hsa04060
T_CD4_DR+	Mq_APOE_low	CCL5	CCR1	0.0517524	0	CCL5_CCR1	CCL5 - CCR1	CCL	Secreted Signaling	KEGG: hsa04060
T_CD8	Mq_APOE_low	CCL5	CCR1	0.126484	0	CCL5_CCR1	CCL5 - CCR1	CCL	Secreted Signaling	KEGG: hsa04060
T_gd	Mq_APOE_low	CCL5	CCR1	0.114785	0	CCL5_CCR1	CCL5 - CCR1	CCL	Secreted Signaling	KEGG: hsa04060
NK	Mq_CCL3	CCL5	CCR1	0.0225579	0	CCL5_CCR1	CCL5 - CCR1	CCL	Secreted Signaling	KEGG: hsa04060
T_CD4_DR-	Mq_CCL3	CCL5	CCR1	0.0179951	0	CCL5_CCR1	CCL5 - CCR1	CCL	Secreted Signaling	KEGG: hsa04060
T_CD4_DR+	Mq_CCL3	CCL5	CCR1	0.0156092	0	CCL5_CCR1	CCL5 - CCR1	CCL	Secreted Signaling	KEGG: hsa04060
T_CD8	Mq_CCL3	CCL5	CCR1	0.0403715	0	CCL5_CCR1	CCL5 - CCR1	CCL	Secreted Signaling	KEGG: hsa04060
T_gd	Mq_CCL3	CCL5	CCR1	0.0363062	0	CCL5_CCR1	CCL5 - CCR1	CCL	Secreted Signaling	KEGG: hsa04060
NK	Mq_GPNMB	CCL5	CCR1	0.0592882	0	CCL5_CCR1	CCL5 - CCR1	CCL	Secreted Signaling	KEGG: hsa04060
T_CD4_DR-	Mq_GPNMB	CCL5	CCR1	0.0476584	0	CCL5_CCR1	CCL5 - CCR1	CCL	Secreted Signaling	KEGG: hsa04060
T_CD4_DR+	Mq_GPNMB	CCL5	CCR1	0.0415058	0	CCL5_CCR1	CCL5 - CCR1	CCL	Secreted Signaling	KEGG: hsa04060
T_CD8	Mq_GPNMB	CCL5	CCR1	0.103049	0	CCL5_CCR1	CCL5 - CCR1	CCL	Secreted Signaling	KEGG: hsa04060
T_gd	Mq_GPNMB	CCL5	CCR1	0.0932861	0	CCL5_CCR1	CCL5 - CCR1	CCL	Secreted Signaling	KEGG: hsa04060
NK	Mq_M0	CCL5	CCR1	0.0201025	0	CCL5_CCR1	CCL5 - CCR1	CCL	Secreted Signaling	KEGG: hsa04060
T_CD4_DR-	Mq_M0	CCL5	CCR1	0.0160283	0	CCL5_CCR1	CCL5 - CCR1	CCL	Secreted Signaling	KEGG: hsa04060
T_CD4_DR+	Mq_M0	CCL5	CCR1	0.0138995	0	CCL5_CCR1	CCL5 - CCR1	CCL	Secreted Signaling	KEGG: hsa04060
T_CD8	Mq_M0	CCL5	CCR1	0.0360487	0	CCL5_CCR1	CCL5 - CCR1	CCL	Secreted Signaling	KEGG: hsa04060
T_gd	Mq_M0	CCL5	CCR1	0.0324041	0	CCL5_CCR1	CCL5 - CCR1	CCL	Secreted Signaling	KEGG: hsa04060
NK	Mq_PPARG	CCL5	CCR1	0.0149202	0	CCL5_CCR1	CCL5 - CCR1	CCL	Secreted Signaling	KEGG: hsa04060
T_CD4_DR-	Mq_PPARG	CCL5	CCR1	0.0118836	0	CCL5_CCR1	CCL5 - CCR1	CCL	Secreted Signaling	KEGG: hsa04060
T_CD4_DR+	Mq_PPARG	CCL5	CCR1	0.0102995	0	CCL5_CCR1	CCL5 - CCR1	CCL	Secreted Signaling	KEGG: hsa04060
T_CD8	Mq_PPARG	CCL5	CCR1	0.0268683	0	CCL5_CCR1	CCL5 - CCR1	CCL	Secreted Signaling	KEGG: hsa04060
T_gd	Mq_PPARG	CCL5	CCR1	0.0241285	0	CCL5_CCR1	CCL5 - CCR1	CCL	Secreted Signaling	KEGG: hsa04060
NK	cDC2	CCL5	CCR5	0.0116526	0	CCL5_CCR5	CCL5 - CCR5	CCL	Secreted Signaling	KEGG: hsa04060
T_CD4_DR-	cDC2	CCL5	CCR5	0.00927472	0	CCL5_CCR5	CCL5 - CCR5	CCL	Secreted Signaling	KEGG: hsa04060
T_CD4_DR+	cDC2	CCL5	CCR5	0.00803556	0	CCL5_CCR5	CCL5 - CCR5	CCL	Secreted Signaling	KEGG: hsa04060
T_CD8	cDC2	CCL5	CCR5	0.0210398	0	CCL5_CCR5	CCL5 - CCR5	CCL	Secreted Signaling	KEGG: hsa04060
T_gd	cDC2	CCL5	CCR5	0.0188829	0	CCL5_CCR5	CCL5 - CCR5	CCL	Secreted Signaling	KEGG: hsa04060
NK	Mq_APOE_low	CCL5	CCR5	0.0109682	0	CCL5_CCR5	CCL5 - CCR5	CCL	Secreted Signaling	KEGG: hsa04060
T_CD4_DR-	Mq_APOE_low	CCL5	CCR5	0.00872877	0	CCL5_CCR5	CCL5 - CCR5	CCL	Secreted Signaling	KEGG: hsa04060
T_CD4_DR+	Mq_APOE_low	CCL5	CCR5	0.007562	0	CCL5_CCR5	CCL5 - CCR5	CCL	Secreted Signaling	KEGG: hsa04060
T_CD8	Mq_APOE_low	CCL5	CCR5	0.0198152	0	CCL5_CCR5	CCL5 - CCR5	CCL	Secreted Signaling	KEGG: hsa04060
T_gd	Mq_APOE_low	CCL5	CCR5	0.0177815	0	CCL5_CCR5	CCL5 - CCR5	CCL	Secreted Signaling	KEGG: hsa04060
NK	cDC2	CCL4	CCR5	0.00965473	0	CCL4_CCR5	CCL4 - CCR5	CCL	Secreted Signaling	KEGG: hsa04060
T_CD8	cDC2	CCL4	CCR5	0.00993332	0	CCL4_CCR5	CCL4 - CCR5	CCL	Secreted Signaling	KEGG: hsa04060
NK	Mq_APOE_low	CCL4	CCR5	0.00908661	0	CCL4_CCR5	CCL4 - CCR5	CCL	Secreted Signaling	KEGG: hsa04060
T_CD8	Mq_APOE_low	CCL4	CCR5	0.00934897	0	CCL4_CCR5	CCL4 - CCR5	CCL	Secreted Signaling	KEGG: hsa04060
NK	cDC2	CD226	NECTIN2	0.00238796	0	CD226_NECTIN2	CD226 - NECTIN2	CD226	Cell-Cell Contact	PMID: 24440149
T_CD4_DR-	cDC2	CD226	NECTIN2	0.00127582	0	CD226_NECTIN2	CD226 - NECTIN2	CD226	Cell-Cell Contact	PMID: 24440149
NK	Mq_APOE_low	CD226	NECTIN2	0.00317025	0	CD226_NECTIN2	CD226 - NECTIN2	CD226	Cell-Cell Contact	PMID: 24440149
T_CD4_DR-	Mq_APOE_low	CD226	NECTIN2	0.00169439	0	CD226_NECTIN2	CD226 - NECTIN2	CD226	Cell-Cell Contact	PMID: 24440149
NK	Mq_GPNMB	CD226	NECTIN2	0.00246328	0	CD226_NECTIN2	CD226 - NECTIN2	CD226	Cell-Cell Contact	PMID: 24440149
T_CD4_DR-	Mq_GPNMB	CD226	NECTIN2	0.0013161	0	CD226_NECTIN2	CD226 - NECTIN2	CD226	Cell-Cell Contact	PMID: 24440149
NK	Mq_PPARG	CD226	PVR	0.000918757	0	CD226_PVR	CD226 - PVR	CD226	Cell-Cell Contact	PMID: 24440149
T_CD4_DR-	Mq_PPARG	CD226	PVR	0.000490528	0	CD226_PVR	CD226 - PVR	CD226	Cell-Cell Contact	PMID: 24440149
T_CD4_DR-	cDC1	CD40LG	CD40	0.00280487	0	CD40LG_CD40	CD40LG - CD40	CD40	Cell-Cell Contact	KEGG: hsa04514
T_CD4_DR+	cDC1	CD40LG	CD40	0.0023372	0	CD40LG_CD40	CD40LG - CD40	CD40	Cell-Cell Contact	KEGG: hsa04514
T_naive	cDC1	CD40LG	CD40	0.00120445	0	CD40LG_CD40	CD40LG - CD40	CD40	Cell-Cell Contact	KEGG: hsa04514
T_CD4_DR-	Mq_APOE_low	CD40LG	CD40	0.00182368	0	CD40LG_CD40	CD40LG - CD40	CD40	Cell-Cell Contact	KEGG: hsa04514
T_CD4_DR+	Mq_APOE_low	CD40LG	CD40	0.00151936	0	CD40LG_CD40	CD40LG - CD40	CD40	Cell-Cell Contact	KEGG: hsa04514
T_naive	Mq_APOE_low	CD40LG	CD40	0.000782675	0	CD40LG_CD40	CD40LG - CD40	CD40	Cell-Cell Contact	KEGG: hsa04514
T_CD4_DR-	Mq_PPARG	CD40LG	CD40	0.000529778	0	CD40LG_CD40	CD40LG - CD40	CD40	Cell-Cell Contact	KEGG: hsa04514
T_CD4_DR+	Mq_PPARG	CD40LG	CD40	0.000441278	0	CD40LG_CD40	CD40LG - CD40	CD40	Cell-Cell Contact	KEGG: hsa04514
T_naive	Mq_PPARG	CD40LG	CD40	0.000227199	0	CD40LG_CD40	CD40LG - CD40	CD40	Cell-Cell Contact	KEGG: hsa04514
NK	cDC2	PTPRC	MRC1	0.105881	0	PTPRC_MRC1	PTPRC - MRC1	CD45	Cell-Cell Contact	PMID: 27601670; PMID: 10575006
T_CD4_DR-	cDC2	PTPRC	MRC1	0.101506	0	PTPRC_MRC1	PTPRC - MRC1	CD45	Cell-Cell Contact	PMID: 27601670; PMID: 10575006
T_CD4_DR+	cDC2	PTPRC	MRC1	0.100372	0	PTPRC_MRC1	PTPRC - MRC1	CD45	Cell-Cell Contact	PMID: 27601670; PMID: 10575006
T_CD4_FOXP3	cDC2	PTPRC	MRC1	0.104388	0	PTPRC_MRC1	PTPRC - MRC1	CD45	Cell-Cell Contact	PMID: 27601670; PMID: 10575006
T_CD8	cDC2	PTPRC	MRC1	0.109995	0	PTPRC_MRC1	PTPRC - MRC1	CD45	Cell-Cell Contact	PMID: 27601670; PMID: 10575006
T_gd	cDC2	PTPRC	MRC1	0.107577	0	PTPRC_MRC1	PTPRC - MRC1	CD45	Cell-Cell Contact	PMID: 27601670; PMID: 10575006
T_naive	cDC2	PTPRC	MRC1	0.0959584	0	PTPRC_MRC1	PTPRC - MRC1	CD45	Cell-Cell Contact	PMID: 27601670; PMID: 10575006
NK	Mq_APOE_low	PTPRC	MRC1	0.149397	0	PTPRC_MRC1	PTPRC - MRC1	CD45	Cell-Cell Contact	PMID: 27601670; PMID: 10575006
T_CD4_DR-	Mq_APOE_low	PTPRC	MRC1	0.143513	0	PTPRC_MRC1	PTPRC - MRC1	CD45	Cell-Cell Contact	PMID: 27601670; PMID: 10575006
T_CD4_DR+	Mq_APOE_low	PTPRC	MRC1	0.141983	0	PTPRC_MRC1	PTPRC - MRC1	CD45	Cell-Cell Contact	PMID: 27601670; PMID: 10575006
T_CD4_FOXP3	Mq_APOE_low	PTPRC	MRC1	0.147391	0	PTPRC_MRC1	PTPRC - MRC1	CD45	Cell-Cell Contact	PMID: 27601670; PMID: 10575006
T_CD8	Mq_APOE_low	PTPRC	MRC1	0.154908	0	PTPRC_MRC1	PTPRC - MRC1	CD45	Cell-Cell Contact	PMID: 27601670; PMID: 10575006
T_gd	Mq_APOE_low	PTPRC	MRC1	0.151671	0	PTPRC_MRC1	PTPRC - MRC1	CD45	Cell-Cell Contact	PMID: 27601670; PMID: 10575006
T_naive	Mq_APOE_low	PTPRC	MRC1	0.136016	0	PTPRC_MRC1	PTPRC - MRC1	CD45	Cell-Cell Contact	PMID: 27601670; PMID: 10575006
NK	Mq_CCL3	PTPRC	MRC1	0.0153687	0	PTPRC_MRC1	PTPRC - MRC1	CD45	Cell-Cell Contact	PMID: 27601670; PMID: 10575006
T_CD4_DR-	Mq_CCL3	PTPRC	MRC1	0.0146723	0	PTPRC_MRC1	PTPRC - MRC1	CD45	Cell-Cell Contact	PMID: 27601670; PMID: 10575006
T_CD4_DR+	Mq_CCL3	PTPRC	MRC1	0.0144926	0	PTPRC_MRC1	PTPRC - MRC1	CD45	Cell-Cell Contact	PMID: 27601670; PMID: 10575006
T_CD4_FOXP3	Mq_CCL3	PTPRC	MRC1	0.0151303	0	PTPRC_MRC1	PTPRC - MRC1	CD45	Cell-Cell Contact	PMID: 27601670; PMID: 10575006
T_CD8	Mq_CCL3	PTPRC	MRC1	0.0160288	0	PTPRC_MRC1	PTPRC - MRC1	CD45	Cell-Cell Contact	PMID: 27601670; PMID: 10575006
T_gd	Mq_CCL3	PTPRC	MRC1	0.0156402	0	PTPRC_MRC1	PTPRC - MRC1	CD45	Cell-Cell Contact	PMID: 27601670; PMID: 10575006
T_naive	Mq_CCL3	PTPRC	MRC1	0.0137975	0	PTPRC_MRC1	PTPRC - MRC1	CD45	Cell-Cell Contact	PMID: 27601670; PMID: 10575006
NK	Mq_GPNMB	PTPRC	MRC1	0.121979	0	PTPRC_MRC1	PTPRC - MRC1	CD45	Cell-Cell Contact	PMID: 27601670; PMID: 10575006
T_CD4_DR-	Mq_GPNMB	PTPRC	MRC1	0.117026	0	PTPRC_MRC1	PTPRC - MRC1	CD45	Cell-Cell Contact	PMID: 27601670; PMID: 10575006
T_CD4_DR+	Mq_GPNMB	PTPRC	MRC1	0.11574	0	PTPRC_MRC1	PTPRC - MRC1	CD45	Cell-Cell Contact	PMID: 27601670; PMID: 10575006
T_CD4_FOXP3	Mq_GPNMB	PTPRC	MRC1	0.120289	0	PTPRC_MRC1	PTPRC - MRC1	CD45	Cell-Cell Contact	PMID: 27601670; PMID: 10575006
T_CD8	Mq_GPNMB	PTPRC	MRC1	0.126629	0	PTPRC_MRC1	PTPRC - MRC1	CD45	Cell-Cell Contact	PMID: 27601670; PMID: 10575006
T_gd	Mq_GPNMB	PTPRC	MRC1	0.123897	0	PTPRC_MRC1	PTPRC - MRC1	CD45	Cell-Cell Contact	PMID: 27601670; PMID: 10575006
T_naive	Mq_GPNMB	PTPRC	MRC1	0.110734	0	PTPRC_MRC1	PTPRC - MRC1	CD45	Cell-Cell Contact	PMID: 27601670; PMID: 10575006
NK	Mq_PPARG	PTPRC	MRC1	0.190188	0	PTPRC_MRC1	PTPRC - MRC1	CD45	Cell-Cell Contact	PMID: 27601670; PMID: 10575006
T_CD4_DR-	Mq_PPARG	PTPRC	MRC1	0.183042	0	PTPRC_MRC1	PTPRC - MRC1	CD45	Cell-Cell Contact	PMID: 27601670; PMID: 10575006
T_CD4_DR+	Mq_PPARG	PTPRC	MRC1	0.18118	0	PTPRC_MRC1	PTPRC - MRC1	CD45	Cell-Cell Contact	PMID: 27601670; PMID: 10575006
T_CD4_FOXP3	Mq_PPARG	PTPRC	MRC1	0.187755	0	PTPRC_MRC1	PTPRC - MRC1	CD45	Cell-Cell Contact	PMID: 27601670; PMID: 10575006
T_CD8	Mq_PPARG	PTPRC	MRC1	0.196855	0	PTPRC_MRC1	PTPRC - MRC1	CD45	Cell-Cell Contact	PMID: 27601670; PMID: 10575006
T_gd	Mq_PPARG	PTPRC	MRC1	0.192942	0	PTPRC_MRC1	PTPRC - MRC1	CD45	Cell-Cell Contact	PMID: 27601670; PMID: 10575006
T_naive	Mq_PPARG	PTPRC	MRC1	0.173901	0	PTPRC_MRC1	PTPRC - MRC1	CD45	Cell-Cell Contact	PMID: 27601670; PMID: 10575006
NK	Mast	PTPRC	CD22	0.0250242	0	PTPRC_CD22	PTPRC - CD22	CD45	Cell-Cell Contact	PMID: 12115612
T_CD4_DR-	Mast	PTPRC	CD22	0.0239009	0	PTPRC_CD22	PTPRC - CD22	CD45	Cell-Cell Contact	PMID: 12115612
T_CD4_DR+	Mast	PTPRC	CD22	0.023611	0	PTPRC_CD22	PTPRC - CD22	CD45	Cell-Cell Contact	PMID: 12115612
T_CD4_FOXP3	Mast	PTPRC	CD22	0.0246399	0	PTPRC_CD22	PTPRC - CD22	CD45	Cell-Cell Contact	PMID: 12115612
T_CD8	Mast	PTPRC	CD22	0.0260881	0	PTPRC_CD22	PTPRC - CD22	CD45	Cell-Cell Contact	PMID: 12115612
T_gd	Mast	PTPRC	CD22	0.0254619	0	PTPRC_CD22	PTPRC - CD22	CD45	Cell-Cell Contact	PMID: 12115612
T_naive	Mast	PTPRC	CD22	0.0224884	0	PTPRC_CD22	PTPRC - CD22	CD45	Cell-Cell Contact	PMID: 12115612
NK	Mq_PPARG	CD96	NECTIN1	0.000309777	0	CD96_NECTIN1	CD96 - NECTIN1	CD96	Cell-Cell Contact	PMID: 17971293
T_CD4_DR-	Mq_PPARG	CD96	NECTIN1	0.00101606	0	CD96_NECTIN1	CD96 - NECTIN1	CD96	Cell-Cell Contact	PMID: 17971293
T_CD4_DR+	Mq_PPARG	CD96	NECTIN1	0.000750509	0	CD96_NECTIN1	CD96 - NECTIN1	CD96	Cell-Cell Contact	PMID: 17971293
T_CD4_FOXP3	Mq_PPARG	CD96	NECTIN1	0.000672833	0	CD96_NECTIN1	CD96 - NECTIN1	CD96	Cell-Cell Contact	PMID: 17971293
T_CD8	Mq_PPARG	CD96	NECTIN1	0.000956792	0	CD96_NECTIN1	CD96 - NECTIN1	CD96	Cell-Cell Contact	PMID: 17971293
T_gd	Mq_PPARG	CD96	NECTIN1	0.000588515	0	CD96_NECTIN1	CD96 - NECTIN1	CD96	Cell-Cell Contact	PMID: 17971293
T_naive	Mq_PPARG	CD96	NECTIN1	0.000317977	0	CD96_NECTIN1	CD96 - NECTIN1	CD96	Cell-Cell Contact	PMID: 17971293
NK	Mq_PPARG	CD96	PVR	0.000982215	0	CD96_PVR	CD96 - PVR	CD96	Cell-Cell Contact	PMID: 15034010
T_CD4_DR-	Mq_PPARG	CD96	PVR	0.00321669	0	CD96_PVR	CD96 - PVR	CD96	Cell-Cell Contact	PMID: 15034010
T_CD4_DR+	Mq_PPARG	CD96	PVR	0.00237738	0	CD96_PVR	CD96 - PVR	CD96	Cell-Cell Contact	PMID: 15034010
T_CD4_FOXP3	Mq_PPARG	CD96	PVR	0.00213168	0	CD96_PVR	CD96 - PVR	CD96	Cell-Cell Contact	PMID: 15034010
T_CD8	Mq_PPARG	CD96	PVR	0.00302946	0	CD96_PVR	CD96 - PVR	CD96	Cell-Cell Contact	PMID: 15034010
T_gd	Mq_PPARG	CD96	PVR	0.00186489	0	CD96_PVR	CD96 - PVR	CD96	Cell-Cell Contact	PMID: 15034010
T_naive	Mq_PPARG	CD96	PVR	0.0010082	0	CD96_PVR	CD96 - PVR	CD96	Cell-Cell Contact	PMID: 15034010
NK	cDC2	CD99	PILRA	0.027248	0	CD99_PILRA	CD99 - PILRA	CD99	Cell-Cell Contact	PMID: 18234675
T_CD4_DR-	cDC2	CD99	PILRA	0.0255978	0	CD99_PILRA	CD99 - PILRA	CD99	Cell-Cell Contact	PMID: 18234675
T_CD4_DR+	cDC2	CD99	PILRA	0.0269542	0	CD99_PILRA	CD99 - PILRA	CD99	Cell-Cell Contact	PMID: 18234675
T_CD4_FOXP3	cDC2	CD99	PILRA	0.0234731	0	CD99_PILRA	CD99 - PILRA	CD99	Cell-Cell Contact	PMID: 18234675
T_CD8	cDC2	CD99	PILRA	0.0275926	0	CD99_PILRA	CD99 - PILRA	CD99	Cell-Cell Contact	PMID: 18234675
T_gd	cDC2	CD99	PILRA	0.0323285	0	CD99_PILRA	CD99 - PILRA	CD99	Cell-Cell Contact	PMID: 18234675
T_naive	cDC2	CD99	PILRA	0.0191675	0	CD99_PILRA	CD99 - PILRA	CD99	Cell-Cell Contact	PMID: 18234675
NK	Mq_APOE_low	CD99	PILRA	0.0426277	0	CD99_PILRA	CD99 - PILRA	CD99	Cell-Cell Contact	PMID: 18234675
T_CD4_DR-	Mq_APOE_low	CD99	PILRA	0.0400845	0	CD99_PILRA	CD99 - PILRA	CD99	Cell-Cell Contact	PMID: 18234675
T_CD4_DR+	Mq_APOE_low	CD99	PILRA	0.0421752	0	CD99_PILRA	CD99 - PILRA	CD99	Cell-Cell Contact	PMID: 18234675
T_CD4_FOXP3	Mq_APOE_low	CD99	PILRA	0.0368028	0	CD99_PILRA	CD99 - PILRA	CD99	Cell-Cell Contact	PMID: 18234675
T_CD8	Mq_APOE_low	CD99	PILRA	0.0431581	0	CD99_PILRA	CD99 - PILRA	CD99	Cell-Cell Contact	PMID: 18234675
T_gd	Mq_APOE_low	CD99	PILRA	0.0504271	0	CD99_PILRA	CD99 - PILRA	CD99	Cell-Cell Contact	PMID: 18234675
T_naive	Mq_APOE_low	CD99	PILRA	0.0301276	0	CD99_PILRA	CD99 - PILRA	CD99	Cell-Cell Contact	PMID: 18234675
NK	Mq_CCL3	CD99	PILRA	0.00926799	0	CD99_PILRA	CD99 - PILRA	CD99	Cell-Cell Contact	PMID: 18234675
T_CD4_DR-	Mq_CCL3	CD99	PILRA	0.00869698	0	CD99_PILRA	CD99 - PILRA	CD99	Cell-Cell Contact	PMID: 18234675
T_CD4_DR+	Mq_CCL3	CD99	PILRA	0.00916623	0	CD99_PILRA	CD99 - PILRA	CD99	Cell-Cell Contact	PMID: 18234675
T_CD4_FOXP3	Mq_CCL3	CD99	PILRA	0.00796364	0	CD99_PILRA	CD99 - PILRA	CD99	Cell-Cell Contact	PMID: 18234675
T_CD8	Mq_CCL3	CD99	PILRA	0.00938738	0	CD99_PILRA	CD99 - PILRA	CD99	Cell-Cell Contact	PMID: 18234675
T_gd	Mq_CCL3	CD99	PILRA	0.0110341	0	CD99_PILRA	CD99 - PILRA	CD99	Cell-Cell Contact	PMID: 18234675
T_naive	Mq_CCL3	CD99	PILRA	0.006484	0	CD99_PILRA	CD99 - PILRA	CD99	Cell-Cell Contact	PMID: 18234675
NK	Mq_GPNMB	CD99	PILRA	0.0167659	0	CD99_PILRA	CD99 - PILRA	CD99	Cell-Cell Contact	PMID: 18234675
T_CD4_DR-	Mq_GPNMB	CD99	PILRA	0.0157403	0	CD99_PILRA	CD99 - PILRA	CD99	Cell-Cell Contact	PMID: 18234675
T_CD4_DR+	Mq_GPNMB	CD99	PILRA	0.0165832	0	CD99_PILRA	CD99 - PILRA	CD99	Cell-Cell Contact	PMID: 18234675
T_CD4_FOXP3	Mq_GPNMB	CD99	PILRA	0.0144217	0	CD99_PILRA	CD99 - PILRA	CD99	Cell-Cell Contact	PMID: 18234675
T_CD8	Mq_GPNMB	CD99	PILRA	0.0169802	0	CD99_PILRA	CD99 - PILRA	CD99	Cell-Cell Contact	PMID: 18234675
T_gd	Mq_GPNMB	CD99	PILRA	0.019932	0	CD99_PILRA	CD99 - PILRA	CD99	Cell-Cell Contact	PMID: 18234675
T_naive	Mq_GPNMB	CD99	PILRA	0.0117563	0	CD99_PILRA	CD99 - PILRA	CD99	Cell-Cell Contact	PMID: 18234675
NK	Mq_M0	CD99	PILRA	0.0472601	0	CD99_PILRA	CD99 - PILRA	CD99	Cell-Cell Contact	PMID: 18234675
T_CD4_DR-	Mq_M0	CD99	PILRA	0.0444534	0	CD99_PILRA	CD99 - PILRA	CD99	Cell-Cell Contact	PMID: 18234675
T_CD4_DR+	Mq_M0	CD99	PILRA	0.0467608	0	CD99_PILRA	CD99 - PILRA	CD99	Cell-Cell Contact	PMID: 18234675
T_CD4_FOXP3	Mq_M0	CD99	PILRA	0.0408292	0	CD99_PILRA	CD99 - PILRA	CD99	Cell-Cell Contact	PMID: 18234675
T_CD8	Mq_M0	CD99	PILRA	0.0478452	0	CD99_PILRA	CD99 - PILRA	CD99	Cell-Cell Contact	PMID: 18234675
T_gd	Mq_M0	CD99	PILRA	0.0558576	0	CD99_PILRA	CD99 - PILRA	CD99	Cell-Cell Contact	PMID: 18234675
T_naive	Mq_M0	CD99	PILRA	0.033449	0	CD99_PILRA	CD99 - PILRA	CD99	Cell-Cell Contact	PMID: 18234675
NK	Mq_PPARG	CD99	PILRA	0.0557109	0	CD99_PILRA	CD99 - PILRA	CD99	Cell-Cell Contact	PMID: 18234675
T_CD4_DR-	Mq_PPARG	CD99	PILRA	0.0524299	0	CD99_PILRA	CD99 - PILRA	CD99	Cell-Cell Contact	PMID: 18234675
T_CD4_DR+	Mq_PPARG	CD99	PILRA	0.0551276	0	CD99_PILRA	CD99 - PILRA	CD99	Cell-Cell Contact	PMID: 18234675
T_CD4_FOXP3	Mq_PPARG	CD99	PILRA	0.0481882	0	CD99_PILRA	CD99 - PILRA	CD99	Cell-Cell Contact	PMID: 18234675
T_CD8	Mq_PPARG	CD99	PILRA	0.0563945	0	CD99_PILRA	CD99 - PILRA	CD99	Cell-Cell Contact	PMID: 18234675
T_gd	Mq_PPARG	CD99	PILRA	0.0657397	0	CD99_PILRA	CD99 - PILRA	CD99	Cell-Cell Contact	PMID: 18234675
T_naive	Mq_PPARG	CD99	PILRA	0.0395327	0	CD99_PILRA	CD99 - PILRA	CD99	Cell-Cell Contact	PMID: 18234675
NK	cDC1	FASLG	TNFRSF10B	0.00185447	0	FASLG_TNFRSF10B	FASLG - TNFRSF10B	FASLG	Cell-Cell Contact
NK	cDC2	FASLG	TNFRSF10B	0.00208694	0	FASLG_TNFRSF10B	FASLG - TNFRSF10B	FASLG	Cell-Cell Contact
NK	Mq_CCL3	FASLG	TNFRSF10B	0.00189424	0	FASLG_TNFRSF10B	FASLG - TNFRSF10B	FASLG	Cell-Cell Contact
NK	Mq_PPARG	FASLG	TNFRSF10B	0.00241287	0	FASLG_TNFRSF10B	FASLG - TNFRSF10B	FASLG	Cell-Cell Contact
NK	cDC1	FASLG	TNFRSF1A	0.00108772	0	FASLG_TNFRSF1A	FASLG - TNFRSF1A	FASLG	Cell-Cell Contact
NK	cDC2	FASLG	TNFRSF1A	0.00252992	0	FASLG_TNFRSF1A	FASLG - TNFRSF1A	FASLG	Cell-Cell Contact
NK	Mq_APOE_low	FASLG	TNFRSF1A	0.00785509	0	FASLG_TNFRSF1A	FASLG - TNFRSF1A	FASLG	Cell-Cell Contact
NK	Mq_CCL3	FASLG	TNFRSF1A	0.00303787	0	FASLG_TNFRSF1A	FASLG - TNFRSF1A	FASLG	Cell-Cell Contact
NK	Mq_GPNMB	FASLG	TNFRSF1A	0.0100495	0	FASLG_TNFRSF1A	FASLG - TNFRSF1A	FASLG	Cell-Cell Contact
NK	Mq_M0	FASLG	TNFRSF1A	0.00357622	0	FASLG_TNFRSF1A	FASLG - TNFRSF1A	FASLG	Cell-Cell Contact
NK	Mq_PPARG	FASLG	TNFRSF1A	0.0073319	0	FASLG_TNFRSF1A	FASLG - TNFRSF1A	FASLG	Cell-Cell Contact
NK	cDC1	LGALS9	SLC1A5	0.002508	0	LGALS9_SLC1A5	LGALS9 - SLC1A5	GALECTIN	Secreted Signaling
T_CD4_FOXP3	cDC1	LGALS9	SLC1A5	0.00454447	0	LGALS9_SLC1A5	LGALS9 - SLC1A5	GALECTIN	Secreted Signaling
NK	cDC2	LGALS9	SLC1A5	0.00286366	0	LGALS9_SLC1A5	LGALS9 - SLC1A5	GALECTIN	Secreted Signaling
T_CD4_FOXP3	cDC2	LGALS9	SLC1A5	0.00518743	0	LGALS9_SLC1A5	LGALS9 - SLC1A5	GALECTIN	Secreted Signaling
NK	Mast	LGALS9	SLC1A5	0.00313693	0	LGALS9_SLC1A5	LGALS9 - SLC1A5	GALECTIN	Secreted Signaling
T_CD4_FOXP3	Mast	LGALS9	SLC1A5	0.00568117	0	LGALS9_SLC1A5	LGALS9 - SLC1A5	GALECTIN	Secreted Signaling
NK	Mq_APOE_low	LGALS9	SLC1A5	0.00227854	0	LGALS9_SLC1A5	LGALS9 - SLC1A5	GALECTIN	Secreted Signaling
T_CD4_FOXP3	Mq_APOE_low	LGALS9	SLC1A5	0.00412947	0	LGALS9_SLC1A5	LGALS9 - SLC1A5	GALECTIN	Secreted Signaling
NK	Mq_CCL3	LGALS9	SLC1A5	0.00217831	0	LGALS9_SLC1A5	LGALS9 - SLC1A5	GALECTIN	Secreted Signaling
T_CD4_FOXP3	Mq_CCL3	LGALS9	SLC1A5	0.00394813	0	LGALS9_SLC1A5	LGALS9 - SLC1A5	GALECTIN	Secreted Signaling
NK	Mq_PPARG	LGALS9	SLC1A5	0.00178517	0	LGALS9_SLC1A5	LGALS9 - SLC1A5	GALECTIN	Secreted Signaling
T_CD4_FOXP3	Mq_PPARG	LGALS9	SLC1A5	0.00323662	0	LGALS9_SLC1A5	LGALS9 - SLC1A5	GALECTIN	Secreted Signaling
NK	pDC	LGALS9	SLC1A5	0.0145425	0	LGALS9_SLC1A5	LGALS9 - SLC1A5	GALECTIN	Secreted Signaling
T_CD4_FOXP3	pDC	LGALS9	SLC1A5	0.0260952	0	LGALS9_SLC1A5	LGALS9 - SLC1A5	GALECTIN	Secreted Signaling
NK	cDC1	LGALS9	CD47	0.00580807	0	LGALS9_CD47	LGALS9 - CD47	GALECTIN	Secreted Signaling
T_CD4_FOXP3	cDC1	LGALS9	CD47	0.010496	0	LGALS9_CD47	LGALS9 - CD47	GALECTIN	Secreted Signaling
NK	cDC2	LGALS9	CD47	0.00856328	0	LGALS9_CD47	LGALS9 - CD47	GALECTIN	Secreted Signaling
T_CD4_FOXP3	cDC2	LGALS9	CD47	0.0154405	0	LGALS9_CD47	LGALS9 - CD47	GALECTIN	Secreted Signaling
NK	Mast	LGALS9	CD47	0.00296866	0	LGALS9_CD47	LGALS9 - CD47	GALECTIN	Secreted Signaling
T_CD4_FOXP3	Mast	LGALS9	CD47	0.00537716	0.01	LGALS9_CD47	LGALS9 - CD47	GALECTIN	Secreted Signaling
NK	Mq_APOE_low	LGALS9	CD47	0.00778308	0	LGALS9_CD47	LGALS9 - CD47	GALECTIN	Secreted Signaling
T_CD4_FOXP3	Mq_APOE_low	LGALS9	CD47	0.0140426	0	LGALS9_CD47	LGALS9 - CD47	GALECTIN	Secreted Signaling
NK	Mq_GPNMB	LGALS9	CD47	0.00407382	0	LGALS9_CD47	LGALS9 - CD47	GALECTIN	Secreted Signaling
T_CD4_FOXP3	Mq_GPNMB	LGALS9	CD47	0.00737232	0	LGALS9_CD47	LGALS9 - CD47	GALECTIN	Secreted Signaling
NK	Mq_PPARG	LGALS9	CD47	0.0103968	0	LGALS9_CD47	LGALS9 - CD47	GALECTIN	Secreted Signaling
T_CD4_FOXP3	Mq_PPARG	LGALS9	CD47	0.0187187	0	LGALS9_CD47	LGALS9 - CD47	GALECTIN	Secreted Signaling
NK	pDC	LGALS9	CD47	0.0103047	0	LGALS9_CD47	LGALS9 - CD47	GALECTIN	Secreted Signaling
T_CD4_FOXP3	pDC	LGALS9	CD47	0.0185542	0	LGALS9_CD47	LGALS9 - CD47	GALECTIN	Secreted Signaling
NK	cDC2	LGALS9	LRP1	0.00170699	0	LGALS9_LRP1	LGALS9 - LRP1	GALECTIN	Secreted Signaling
T_CD4_FOXP3	cDC2	LGALS9	LRP1	0.00309506	0	LGALS9_LRP1	LGALS9 - LRP1	GALECTIN	Secreted Signaling
NK	Mq_APOE_low	LGALS9	LRP1	0.0150769	0	LGALS9_LRP1	LGALS9 - LRP1	GALECTIN	Secreted Signaling
T_CD4_FOXP3	Mq_APOE_low	LGALS9	LRP1	0.0270425	0	LGALS9_LRP1	LGALS9 - LRP1	GALECTIN	Secreted Signaling
NK	Mq_CCL3	LGALS9	LRP1	0.00407731	0	LGALS9_LRP1	LGALS9 - LRP1	GALECTIN	Secreted Signaling
T_CD4_FOXP3	Mq_CCL3	LGALS9	LRP1	0.00737862	0	LGALS9_LRP1	LGALS9 - LRP1	GALECTIN	Secreted Signaling
NK	Mq_GPNMB	LGALS9	LRP1	0.0161975	0	LGALS9_LRP1	LGALS9 - LRP1	GALECTIN	Secreted Signaling
T_CD4_FOXP3	Mq_GPNMB	LGALS9	LRP1	0.0290263	0	LGALS9_LRP1	LGALS9 - LRP1	GALECTIN	Secreted Signaling
NK	Mq_M0	LGALS9	LRP1	0.0104454	0	LGALS9_LRP1	LGALS9 - LRP1	GALECTIN	Secreted Signaling
T_CD4_FOXP3	Mq_M0	LGALS9	LRP1	0.0188054	0	LGALS9_LRP1	LGALS9 - LRP1	GALECTIN	Secreted Signaling
NK	Mq_PPARG	LGALS9	LRP1	0.0222394	0	LGALS9_LRP1	LGALS9 - LRP1	GALECTIN	Secreted Signaling
T_CD4_FOXP3	Mq_PPARG	LGALS9	LRP1	0.0396605	0	LGALS9_LRP1	LGALS9 - LRP1	GALECTIN	Secreted Signaling
NK	cDC1	LGALS9	CD44	0.0125552	0	LGALS9_CD44	LGALS9 - CD44	GALECTIN	Secreted Signaling	PMID: 25065622
T_CD4_FOXP3	cDC1	LGALS9	CD44	0.0225654	0	LGALS9_CD44	LGALS9 - CD44	GALECTIN	Secreted Signaling	PMID: 25065622
NK	cDC2	LGALS9	CD44	0.0180472	0	LGALS9_CD44	LGALS9 - CD44	GALECTIN	Secreted Signaling	PMID: 25065622
T_CD4_FOXP3	cDC2	LGALS9	CD44	0.0322928	0	LGALS9_CD44	LGALS9 - CD44	GALECTIN	Secreted Signaling	PMID: 25065622
NK	Mast	LGALS9	CD44	0.0281921	0	LGALS9_CD44	LGALS9 - CD44	GALECTIN	Secreted Signaling	PMID: 25065622
T_CD4_FOXP3	Mast	LGALS9	CD44	0.0500376	0	LGALS9_CD44	LGALS9 - CD44	GALECTIN	Secreted Signaling	PMID: 25065622
NK	Mq_APOE_low	LGALS9	CD44	0.0169239	0	LGALS9_CD44	LGALS9 - CD44	GALECTIN	Secreted Signaling	PMID: 25065622
T_CD4_FOXP3	Mq_APOE_low	LGALS9	CD44	0.0303102	0	LGALS9_CD44	LGALS9 - CD44	GALECTIN	Secreted Signaling	PMID: 25065622
NK	Mq_CCL3	LGALS9	CD44	0.0160566	0	LGALS9_CD44	LGALS9 - CD44	GALECTIN	Secreted Signaling	PMID: 25065622
T_CD4_FOXP3	Mq_CCL3	LGALS9	CD44	0.028777	0	LGALS9_CD44	LGALS9 - CD44	GALECTIN	Secreted Signaling	PMID: 25065622
NK	Mq_GPNMB	LGALS9	CD44	0.0128824	0	LGALS9_CD44	LGALS9 - CD44	GALECTIN	Secreted Signaling	PMID: 25065622
T_CD4_FOXP3	Mq_GPNMB	LGALS9	CD44	0.0231472	0	LGALS9_CD44	LGALS9 - CD44	GALECTIN	Secreted Signaling	PMID: 25065622
NK	Mq_M0	LGALS9	CD44	0.018134	0	LGALS9_CD44	LGALS9 - CD44	GALECTIN	Secreted Signaling	PMID: 25065622
T_CD4_FOXP3	Mq_M0	LGALS9	CD44	0.0324459	0	LGALS9_CD44	LGALS9 - CD44	GALECTIN	Secreted Signaling	PMID: 25065622
NK	Mq_PPARG	LGALS9	CD44	0.0267571	0	LGALS9_CD44	LGALS9 - CD44	GALECTIN	Secreted Signaling	PMID: 25065622
T_CD4_FOXP3	Mq_PPARG	LGALS9	CD44	0.0475451	0	LGALS9_CD44	LGALS9 - CD44	GALECTIN	Secreted Signaling	PMID: 25065622
NK	pDC	LGALS9	CD44	0.0168247	0	LGALS9_CD44	LGALS9 - CD44	GALECTIN	Secreted Signaling	PMID: 25065622
T_CD4_FOXP3	pDC	LGALS9	CD44	0.0301349	0	LGALS9_CD44	LGALS9 - CD44	GALECTIN	Secreted Signaling	PMID: 25065622
NK	Mq_APOE_low	LGALS9	COLEC12	0.00298982	0	LGALS9_COLEC12	LGALS9 - COLEC12	GALECTIN	Secreted Signaling
T_CD4_FOXP3	Mq_APOE_low	LGALS9	COLEC12	0.0054154	0	LGALS9_COLEC12	LGALS9 - COLEC12	GALECTIN	Secreted Signaling
NK	Mq_GPNMB	LGALS9	COLEC12	0.0116662	0	LGALS9_COLEC12	LGALS9 - COLEC12	GALECTIN	Secreted Signaling
T_CD4_FOXP3	Mq_GPNMB	LGALS9	COLEC12	0.0209826	0	LGALS9_COLEC12	LGALS9 - COLEC12	GALECTIN	Secreted Signaling
NK	Mq_PPARG	LGALS9	COLEC12	0.0114648	0	LGALS9_COLEC12	LGALS9 - COLEC12	GALECTIN	Secreted Signaling
T_CD4_FOXP3	Mq_PPARG	LGALS9	COLEC12	0.0206238	0	LGALS9_COLEC12	LGALS9 - COLEC12	GALECTIN	Secreted Signaling
NK	cDC2	LGALS9	SORL1	0.00410803	0	LGALS9_SORL1	LGALS9 - SORL1	GALECTIN	Secreted Signaling
T_CD4_FOXP3	cDC2	LGALS9	SORL1	0.00743403	0	LGALS9_SORL1	LGALS9 - SORL1	GALECTIN	Secreted Signaling
NK	Mq_APOE_low	LGALS9	SORL1	0.00399856	0	LGALS9_SORL1	LGALS9 - SORL1	GALECTIN	Secreted Signaling
T_CD4_FOXP3	Mq_APOE_low	LGALS9	SORL1	0.00723657	0	LGALS9_SORL1	LGALS9 - SORL1	GALECTIN	Secreted Signaling
NK	Mq_CCL3	LGALS9	SORL1	0.0164938	0	LGALS9_SORL1	LGALS9 - SORL1	GALECTIN	Secreted Signaling
T_CD4_FOXP3	Mq_CCL3	LGALS9	SORL1	0.0295501	0	LGALS9_SORL1	LGALS9 - SORL1	GALECTIN	Secreted Signaling
NK	Mq_GPNMB	LGALS9	SORL1	0.00306368	0	LGALS9_SORL1	LGALS9 - SORL1	GALECTIN	Secreted Signaling
T_CD4_FOXP3	Mq_GPNMB	LGALS9	SORL1	0.00554885	0	LGALS9_SORL1	LGALS9 - SORL1	GALECTIN	Secreted Signaling
NK	Mq_M0	LGALS9	SORL1	0.0108875	0	LGALS9_SORL1	LGALS9 - SORL1	GALECTIN	Secreted Signaling
T_CD4_FOXP3	Mq_M0	LGALS9	SORL1	0.0195945	0	LGALS9_SORL1	LGALS9 - SORL1	GALECTIN	Secreted Signaling
NK	Mq_PPARG	LGALS9	SORL1	0.00306665	0	LGALS9_SORL1	LGALS9 - SORL1	GALECTIN	Secreted Signaling
T_CD4_FOXP3	Mq_PPARG	LGALS9	SORL1	0.00555421	0	LGALS9_SORL1	LGALS9 - SORL1	GALECTIN	Secreted Signaling
NK	pDC	LGALS9	SORL1	0.00400601	0	LGALS9_SORL1	LGALS9 - SORL1	GALECTIN	Secreted Signaling
T_CD4_FOXP3	pDC	LGALS9	SORL1	0.00725	0	LGALS9_SORL1	LGALS9 - SORL1	GALECTIN	Secreted Signaling
NK	Mast	LGALS9	DAG1	0.00243468	0	LGALS9_DAG1	LGALS9 - DAG1	GALECTIN	Secreted Signaling
T_CD4_FOXP3	Mast	LGALS9	DAG1	0.00441188	0	LGALS9_DAG1	LGALS9 - DAG1	GALECTIN	Secreted Signaling
NK	cDC1	LGALS9	HAVCR2	0.00292102	0	LGALS9_HAVCR2	LGALS9 - HAVCR2	GALECTIN	Secreted Signaling	PMID: 27192565
T_CD4_FOXP3	cDC1	LGALS9	HAVCR2	0.00529109	0	LGALS9_HAVCR2	LGALS9 - HAVCR2	GALECTIN	Secreted Signaling	PMID: 27192565
NK	cDC2	LGALS9	HAVCR2	0.00237029	0	LGALS9_HAVCR2	LGALS9 - HAVCR2	GALECTIN	Secreted Signaling	PMID: 27192565
T_CD4_FOXP3	cDC2	LGALS9	HAVCR2	0.00429542	0	LGALS9_HAVCR2	LGALS9 - HAVCR2	GALECTIN	Secreted Signaling	PMID: 27192565
NK	Mq_APOE_low	LGALS9	HAVCR2	0.00286442	0	LGALS9_HAVCR2	LGALS9 - HAVCR2	GALECTIN	Secreted Signaling	PMID: 27192565
T_CD4_FOXP3	Mq_APOE_low	LGALS9	HAVCR2	0.00518879	0	LGALS9_HAVCR2	LGALS9 - HAVCR2	GALECTIN	Secreted Signaling	PMID: 27192565
NK	Mq_CCL3	LGALS9	HAVCR2	0.00336534	0	LGALS9_HAVCR2	LGALS9 - HAVCR2	GALECTIN	Secreted Signaling	PMID: 27192565
T_CD4_FOXP3	Mq_CCL3	LGALS9	HAVCR2	0.00609371	0	LGALS9_HAVCR2	LGALS9 - HAVCR2	GALECTIN	Secreted Signaling	PMID: 27192565
NK	Mq_GPNMB	LGALS9	HAVCR2	0.00324174	0	LGALS9_HAVCR2	LGALS9 - HAVCR2	GALECTIN	Secreted Signaling	PMID: 27192565
T_CD4_FOXP3	Mq_GPNMB	LGALS9	HAVCR2	0.00587048	0	LGALS9_HAVCR2	LGALS9 - HAVCR2	GALECTIN	Secreted Signaling	PMID: 27192565
NK	Mq_PPARG	LGALS9	HAVCR2	0.00258927	0	LGALS9_HAVCR2	LGALS9 - HAVCR2	GALECTIN	Secreted Signaling	PMID: 27192565
T_CD4_FOXP3	Mq_PPARG	LGALS9	HAVCR2	0.00469142	0	LGALS9_HAVCR2	LGALS9 - HAVCR2	GALECTIN	Secreted Signaling	PMID: 27192565
T_CD4_DR+	cDC2	GRN	SORT1	0.0068609	0.01	GRN_SORT1	GRN - SORT1	GRN	Secreted Signaling	PMID: 29555433
T_CD4_DR+	Mq_APOE_low	GRN	SORT1	0.00710223	0.03	GRN_SORT1	GRN - SORT1	GRN	Secreted Signaling	PMID: 29555433
NK	Mq_PPARG	GRN	SORT1	0.0214179	0	GRN_SORT1	GRN - SORT1	GRN	Secreted Signaling	PMID: 29555433
T_CD4_DR+	Mq_PPARG	GRN	SORT1	0.0439145	0	GRN_SORT1	GRN - SORT1	GRN	Secreted Signaling	PMID: 29555433
T_CD4_FOXP3	Mq_PPARG	GRN	SORT1	0.0425548	0	GRN_SORT1	GRN - SORT1	GRN	Secreted Signaling	PMID: 29555433
T_gd	Mq_PPARG	GRN	SORT1	0.0176006	0	GRN_SORT1	GRN - SORT1	GRN	Secreted Signaling	PMID: 29555433
T_CD4_DR+	cDC2	GRN	TNFRSF1A	0.00755834	0.03	GRN_TNFRSF1A	GRN - TNFRSF1A	GRN	Secreted Signaling
T_CD4_FOXP3	cDC2	GRN	TNFRSF1A	0.0073157	0.05	GRN_TNFRSF1A	GRN - TNFRSF1A	GRN	Secreted Signaling
NK	Mq_APOE_low	GRN	TNFRSF1A	0.0112013	0.01	GRN_TNFRSF1A	GRN - TNFRSF1A	GRN	Secreted Signaling
T_CD4_DR+	Mq_APOE_low	GRN	TNFRSF1A	0.0232213	0	GRN_TNFRSF1A	GRN - TNFRSF1A	GRN	Secreted Signaling
T_CD4_FOXP3	Mq_APOE_low	GRN	TNFRSF1A	0.0224872	0	GRN_TNFRSF1A	GRN - TNFRSF1A	GRN	Secreted Signaling
T_gd	Mq_APOE_low	GRN	TNFRSF1A	0.00918776	0.02	GRN_TNFRSF1A	GRN - TNFRSF1A	GRN	Secreted Signaling
T_CD4_DR+	Mq_CCL3	GRN	TNFRSF1A	0.0090667	0.01	GRN_TNFRSF1A	GRN - TNFRSF1A	GRN	Secreted Signaling
T_CD4_FOXP3	Mq_CCL3	GRN	TNFRSF1A	0.00877607	0.01	GRN_TNFRSF1A	GRN - TNFRSF1A	GRN	Secreted Signaling
NK	Mq_GPNMB	GRN	TNFRSF1A	0.014317	0	GRN_TNFRSF1A	GRN - TNFRSF1A	GRN	Secreted Signaling
T_CD4_DR+	Mq_GPNMB	GRN	TNFRSF1A	0.0295805	0	GRN_TNFRSF1A	GRN - TNFRSF1A	GRN	Secreted Signaling
T_CD4_FOXP3	Mq_GPNMB	GRN	TNFRSF1A	0.0286513	0	GRN_TNFRSF1A	GRN - TNFRSF1A	GRN	Secreted Signaling
T_gd	Mq_GPNMB	GRN	TNFRSF1A	0.0117501	0	GRN_TNFRSF1A	GRN - TNFRSF1A	GRN	Secreted Signaling
T_CD4_DR+	Mq_M0	GRN	TNFRSF1A	0.010662	0.02	GRN_TNFRSF1A	GRN - TNFRSF1A	GRN	Secreted Signaling
T_CD4_FOXP3	Mq_M0	GRN	TNFRSF1A	0.0103208	0.01	GRN_TNFRSF1A	GRN - TNFRSF1A	GRN	Secreted Signaling
T_CD4_DR+	Mq_PPARG	GRN	TNFRSF1A	0.021697	0	GRN_TNFRSF1A	GRN - TNFRSF1A	GRN	Secreted Signaling
T_CD4_FOXP3	Mq_PPARG	GRN	TNFRSF1A	0.0210101	0	GRN_TNFRSF1A	GRN - TNFRSF1A	GRN	Secreted Signaling
NK	Mq_APOE_low	ICAM3	CD209	0.00358863	0	ICAM3_CD209	ICAM3 - CD209	ICAM	Cell-Cell Contact
T_CD4_DR-	Mq_APOE_low	ICAM3	CD209	0.00304878	0	ICAM3_CD209	ICAM3 - CD209	ICAM	Cell-Cell Contact
T_CD4_DR+	Mq_APOE_low	ICAM3	CD209	0.00329293	0	ICAM3_CD209	ICAM3 - CD209	ICAM	Cell-Cell Contact
T_CD4_FOXP3	Mq_APOE_low	ICAM3	CD209	0.00838249	0	ICAM3_CD209	ICAM3 - CD209	ICAM	Cell-Cell Contact
T_CD8	Mq_APOE_low	ICAM3	CD209	0.00402392	0	ICAM3_CD209	ICAM3 - CD209	ICAM	Cell-Cell Contact
T_gd	Mq_APOE_low	ICAM3	CD209	0.00344962	0	ICAM3_CD209	ICAM3 - CD209	ICAM	Cell-Cell Contact
T_naive	Mq_APOE_low	ICAM3	CD209	0.00351393	0	ICAM3_CD209	ICAM3 - CD209	ICAM	Cell-Cell Contact
NK	Mq_GPNMB	ICAM3	CD209	0.0101225	0	ICAM3_CD209	ICAM3 - CD209	ICAM	Cell-Cell Contact
T_CD4_DR-	Mq_GPNMB	ICAM3	CD209	0.00860823	0	ICAM3_CD209	ICAM3 - CD209	ICAM	Cell-Cell Contact
T_CD4_DR+	Mq_GPNMB	ICAM3	CD209	0.00929345	0	ICAM3_CD209	ICAM3 - CD209	ICAM	Cell-Cell Contact
T_CD4_FOXP3	Mq_GPNMB	ICAM3	CD209	0.0234393	0	ICAM3_CD209	ICAM3 - CD209	ICAM	Cell-Cell Contact
T_CD8	Mq_GPNMB	ICAM3	CD209	0.0113413	0	ICAM3_CD209	ICAM3 - CD209	ICAM	Cell-Cell Contact
T_gd	Mq_GPNMB	ICAM3	CD209	0.00973286	0	ICAM3_CD209	ICAM3 - CD209	ICAM	Cell-Cell Contact
T_naive	Mq_GPNMB	ICAM3	CD209	0.00991316	0	ICAM3_CD209	ICAM3 - CD209	ICAM	Cell-Cell Contact
NK	cDC1	SEMA4D	PLXNB2	0.00669727	0	SEMA4D_PLXNB2	SEMA4D - PLXNB2	SEMA4	Cell-Cell Contact	PMID: 27533782
T_CD4_DR-	cDC1	SEMA4D	PLXNB2	0.00572297	0	SEMA4D_PLXNB2	SEMA4D - PLXNB2	SEMA4	Cell-Cell Contact	PMID: 27533782
T_CD4_DR+	cDC1	SEMA4D	PLXNB2	0.00600091	0	SEMA4D_PLXNB2	SEMA4D - PLXNB2	SEMA4	Cell-Cell Contact	PMID: 27533782
T_CD4_FOXP3	cDC1	SEMA4D	PLXNB2	0.0045363	0	SEMA4D_PLXNB2	SEMA4D - PLXNB2	SEMA4	Cell-Cell Contact	PMID: 27533782
T_CD8	cDC1	SEMA4D	PLXNB2	0.0080181	0	SEMA4D_PLXNB2	SEMA4D - PLXNB2	SEMA4	Cell-Cell Contact	PMID: 27533782
T_gd	cDC1	SEMA4D	PLXNB2	0.0181582	0	SEMA4D_PLXNB2	SEMA4D - PLXNB2	SEMA4	Cell-Cell Contact	PMID: 27533782
T_naive	cDC1	SEMA4D	PLXNB2	0.00719536	0	SEMA4D_PLXNB2	SEMA4D - PLXNB2	SEMA4	Cell-Cell Contact	PMID: 27533782
NK	cDC2	SEMA4D	PLXNB2	0.00845681	0	SEMA4D_PLXNB2	SEMA4D - PLXNB2	SEMA4	Cell-Cell Contact	PMID: 27533782
T_CD4_DR-	cDC2	SEMA4D	PLXNB2	0.0072284	0	SEMA4D_PLXNB2	SEMA4D - PLXNB2	SEMA4	Cell-Cell Contact	PMID: 27533782
T_CD4_DR+	cDC2	SEMA4D	PLXNB2	0.0075789	0	SEMA4D_PLXNB2	SEMA4D - PLXNB2	SEMA4	Cell-Cell Contact	PMID: 27533782
T_CD4_FOXP3	cDC2	SEMA4D	PLXNB2	0.00573139	0	SEMA4D_PLXNB2	SEMA4D - PLXNB2	SEMA4	Cell-Cell Contact	PMID: 27533782
T_CD8	cDC2	SEMA4D	PLXNB2	0.0101211	0	SEMA4D_PLXNB2	SEMA4D - PLXNB2	SEMA4	Cell-Cell Contact	PMID: 27533782
T_gd	cDC2	SEMA4D	PLXNB2	0.0228596	0	SEMA4D_PLXNB2	SEMA4D - PLXNB2	SEMA4	Cell-Cell Contact	PMID: 27533782
T_naive	cDC2	SEMA4D	PLXNB2	0.00908457	0	SEMA4D_PLXNB2	SEMA4D - PLXNB2	SEMA4	Cell-Cell Contact	PMID: 27533782
NK	Mq_APOE_low	SEMA4D	PLXNB2	0.00940783	0	SEMA4D_PLXNB2	SEMA4D - PLXNB2	SEMA4	Cell-Cell Contact	PMID: 27533782
T_CD4_DR-	Mq_APOE_low	SEMA4D	PLXNB2	0.0080424	0	SEMA4D_PLXNB2	SEMA4D - PLXNB2	SEMA4	Cell-Cell Contact	PMID: 27533782
T_CD4_DR+	Mq_APOE_low	SEMA4D	PLXNB2	0.00843204	0	SEMA4D_PLXNB2	SEMA4D - PLXNB2	SEMA4	Cell-Cell Contact	PMID: 27533782
T_CD4_FOXP3	Mq_APOE_low	SEMA4D	PLXNB2	0.00637789	0	SEMA4D_PLXNB2	SEMA4D - PLXNB2	SEMA4	Cell-Cell Contact	PMID: 27533782
T_CD8	Mq_APOE_low	SEMA4D	PLXNB2	0.0112572	0	SEMA4D_PLXNB2	SEMA4D - PLXNB2	SEMA4	Cell-Cell Contact	PMID: 27533782
T_gd	Mq_APOE_low	SEMA4D	PLXNB2	0.0253888	0	SEMA4D_PLXNB2	SEMA4D - PLXNB2	SEMA4	Cell-Cell Contact	PMID: 27533782
T_naive	Mq_APOE_low	SEMA4D	PLXNB2	0.0101055	0	SEMA4D_PLXNB2	SEMA4D - PLXNB2	SEMA4	Cell-Cell Contact	PMID: 27533782
NK	Mq_CCL3	SEMA4D	PLXNB2	0.00356206	0	SEMA4D_PLXNB2	SEMA4D - PLXNB2	SEMA4	Cell-Cell Contact	PMID: 27533782
T_CD4_DR-	Mq_CCL3	SEMA4D	PLXNB2	0.00304246	0	SEMA4D_PLXNB2	SEMA4D - PLXNB2	SEMA4	Cell-Cell Contact	PMID: 27533782
T_CD4_DR+	Mq_CCL3	SEMA4D	PLXNB2	0.00319064	0	SEMA4D_PLXNB2	SEMA4D - PLXNB2	SEMA4	Cell-Cell Contact	PMID: 27533782
T_CD4_FOXP3	Mq_CCL3	SEMA4D	PLXNB2	0.00241026	0	SEMA4D_PLXNB2	SEMA4D - PLXNB2	SEMA4	Cell-Cell Contact	PMID: 27533782
T_CD8	Mq_CCL3	SEMA4D	PLXNB2	0.00426722	0	SEMA4D_PLXNB2	SEMA4D - PLXNB2	SEMA4	Cell-Cell Contact	PMID: 27533782
T_gd	Mq_CCL3	SEMA4D	PLXNB2	0.00971021	0	SEMA4D_PLXNB2	SEMA4D - PLXNB2	SEMA4	Cell-Cell Contact	PMID: 27533782
T_naive	Mq_CCL3	SEMA4D	PLXNB2	0.00382787	0	SEMA4D_PLXNB2	SEMA4D - PLXNB2	SEMA4	Cell-Cell Contact	PMID: 27533782
NK	Mq_GPNMB	SEMA4D	PLXNB2	0.00344165	0	SEMA4D_PLXNB2	SEMA4D - PLXNB2	SEMA4	Cell-Cell Contact	PMID: 27533782
T_CD4_DR-	Mq_GPNMB	SEMA4D	PLXNB2	0.00293957	0	SEMA4D_PLXNB2	SEMA4D - PLXNB2	SEMA4	Cell-Cell Contact	PMID: 27533782
T_CD4_DR+	Mq_GPNMB	SEMA4D	PLXNB2	0.00308275	0	SEMA4D_PLXNB2	SEMA4D - PLXNB2	SEMA4	Cell-Cell Contact	PMID: 27533782
T_CD4_FOXP3	Mq_GPNMB	SEMA4D	PLXNB2	0.00232869	0	SEMA4D_PLXNB2	SEMA4D - PLXNB2	SEMA4	Cell-Cell Contact	PMID: 27533782
T_CD8	Mq_GPNMB	SEMA4D	PLXNB2	0.00412308	0	SEMA4D_PLXNB2	SEMA4D - PLXNB2	SEMA4	Cell-Cell Contact	PMID: 27533782
T_gd	Mq_GPNMB	SEMA4D	PLXNB2	0.00938393	0	SEMA4D_PLXNB2	SEMA4D - PLXNB2	SEMA4	Cell-Cell Contact	PMID: 27533782
T_naive	Mq_GPNMB	SEMA4D	PLXNB2	0.00369851	0	SEMA4D_PLXNB2	SEMA4D - PLXNB2	SEMA4	Cell-Cell Contact	PMID: 27533782
NK	Mq_M0	SEMA4D	PLXNB2	0.00476425	0	SEMA4D_PLXNB2	SEMA4D - PLXNB2	SEMA4	Cell-Cell Contact	PMID: 27533782
T_CD4_DR-	Mq_M0	SEMA4D	PLXNB2	0.00407001	0	SEMA4D_PLXNB2	SEMA4D - PLXNB2	SEMA4	Cell-Cell Contact	PMID: 27533782
T_CD4_DR+	Mq_M0	SEMA4D	PLXNB2	0.00426802	0	SEMA4D_PLXNB2	SEMA4D - PLXNB2	SEMA4	Cell-Cell Contact	PMID: 27533782
T_CD4_FOXP3	Mq_M0	SEMA4D	PLXNB2	0.00322498	0	SEMA4D_PLXNB2	SEMA4D - PLXNB2	SEMA4	Cell-Cell Contact	PMID: 27533782
T_CD8	Mq_M0	SEMA4D	PLXNB2	0.00570605	0	SEMA4D_PLXNB2	SEMA4D - PLXNB2	SEMA4	Cell-Cell Contact	PMID: 27533782
T_gd	Mq_M0	SEMA4D	PLXNB2	0.0129604	0	SEMA4D_PLXNB2	SEMA4D - PLXNB2	SEMA4	Cell-Cell Contact	PMID: 27533782
T_naive	Mq_M0	SEMA4D	PLXNB2	0.00511932	0	SEMA4D_PLXNB2	SEMA4D - PLXNB2	SEMA4	Cell-Cell Contact	PMID: 27533782
NK	Mq_PPARG	SEMA4D	PLXNB2	0.00438751	0	SEMA4D_PLXNB2	SEMA4D - PLXNB2	SEMA4	Cell-Cell Contact	PMID: 27533782
T_CD4_DR-	Mq_PPARG	SEMA4D	PLXNB2	0.00374796	0	SEMA4D_PLXNB2	SEMA4D - PLXNB2	SEMA4	Cell-Cell Contact	PMID: 27533782
T_CD4_DR+	Mq_PPARG	SEMA4D	PLXNB2	0.00393036	0	SEMA4D_PLXNB2	SEMA4D - PLXNB2	SEMA4	Cell-Cell Contact	PMID: 27533782
T_CD4_FOXP3	Mq_PPARG	SEMA4D	PLXNB2	0.00296959	0	SEMA4D_PLXNB2	SEMA4D - PLXNB2	SEMA4	Cell-Cell Contact	PMID: 27533782
T_CD8	Mq_PPARG	SEMA4D	PLXNB2	0.00525523	0	SEMA4D_PLXNB2	SEMA4D - PLXNB2	SEMA4	Cell-Cell Contact	PMID: 27533782
T_gd	Mq_PPARG	SEMA4D	PLXNB2	0.0119433	0	SEMA4D_PLXNB2	SEMA4D - PLXNB2	SEMA4	Cell-Cell Contact	PMID: 27533782
T_naive	Mq_PPARG	SEMA4D	PLXNB2	0.00471463	0	SEMA4D_PLXNB2	SEMA4D - PLXNB2	SEMA4	Cell-Cell Contact	PMID: 27533782
NK	pDC	SEMA4D	PLXNB2	0.00354742	0	SEMA4D_PLXNB2	SEMA4D - PLXNB2	SEMA4	Cell-Cell Contact	PMID: 27533782
T_CD4_DR-	pDC	SEMA4D	PLXNB2	0.00302995	0	SEMA4D_PLXNB2	SEMA4D - PLXNB2	SEMA4	Cell-Cell Contact	PMID: 27533782
T_CD4_DR+	pDC	SEMA4D	PLXNB2	0.00317752	0	SEMA4D_PLXNB2	SEMA4D - PLXNB2	SEMA4	Cell-Cell Contact	PMID: 27533782
T_CD4_FOXP3	pDC	SEMA4D	PLXNB2	0.00240034	0	SEMA4D_PLXNB2	SEMA4D - PLXNB2	SEMA4	Cell-Cell Contact	PMID: 27533782
T_CD8	pDC	SEMA4D	PLXNB2	0.0042497	0	SEMA4D_PLXNB2	SEMA4D - PLXNB2	SEMA4	Cell-Cell Contact	PMID: 27533782
T_gd	pDC	SEMA4D	PLXNB2	0.00967055	0	SEMA4D_PLXNB2	SEMA4D - PLXNB2	SEMA4	Cell-Cell Contact	PMID: 27533782
T_naive	pDC	SEMA4D	PLXNB2	0.00381215	0	SEMA4D_PLXNB2	SEMA4D - PLXNB2	SEMA4	Cell-Cell Contact	PMID: 27533782
T_CD4_FOXP3	cDC1	SIRPG	CD47	0.0162043	0	SIRPG_CD47	SIRPG - CD47	SIRP	Cell-Cell Contact
T_CD8	cDC1	SIRPG	CD47	0.00435287	0	SIRPG_CD47	SIRPG - CD47	SIRP	Cell-Cell Contact
T_gd	cDC1	SIRPG	CD47	0.00575879	0	SIRPG_CD47	SIRPG - CD47	SIRP	Cell-Cell Contact
T_naive	cDC1	SIRPG	CD47	0.00432924	0	SIRPG_CD47	SIRPG - CD47	SIRP	Cell-Cell Contact
T_CD4_FOXP3	cDC2	SIRPG	CD47	0.0237733	0	SIRPG_CD47	SIRPG - CD47	SIRP	Cell-Cell Contact
T_CD8	cDC2	SIRPG	CD47	0.00642222	0	SIRPG_CD47	SIRPG - CD47	SIRP	Cell-Cell Contact
T_gd	cDC2	SIRPG	CD47	0.00849081	0	SIRPG_CD47	SIRPG - CD47	SIRP	Cell-Cell Contact
T_naive	cDC2	SIRPG	CD47	0.00638743	0	SIRPG_CD47	SIRPG - CD47	SIRP	Cell-Cell Contact
T_CD4_FOXP3	Mast	SIRPG	CD47	0.00832502	0	SIRPG_CD47	SIRPG - CD47	SIRP	Cell-Cell Contact
T_CD8	Mast	SIRPG	CD47	0.00222327	0	SIRPG_CD47	SIRPG - CD47	SIRP	Cell-Cell Contact
T_gd	Mast	SIRPG	CD47	0.0029434	0	SIRPG_CD47	SIRPG - CD47	SIRP	Cell-Cell Contact
T_naive	Mast	SIRPG	CD47	0.00221118	0	SIRPG_CD47	SIRPG - CD47	SIRP	Cell-Cell Contact
T_CD4_FOXP3	Mq_APOE_low	SIRPG	CD47	0.0216376	0	SIRPG_CD47	SIRPG - CD47	SIRP	Cell-Cell Contact
T_CD8	Mq_APOE_low	SIRPG	CD47	0.00583594	0	SIRPG_CD47	SIRPG - CD47	SIRP	Cell-Cell Contact
T_gd	Mq_APOE_low	SIRPG	CD47	0.00771716	0	SIRPG_CD47	SIRPG - CD47	SIRP	Cell-Cell Contact
T_naive	Mq_APOE_low	SIRPG	CD47	0.00580431	0	SIRPG_CD47	SIRPG - CD47	SIRP	Cell-Cell Contact
T_CD4_FOXP3	Mq_GPNMB	SIRPG	CD47	0.0114014	0	SIRPG_CD47	SIRPG - CD47	SIRP	Cell-Cell Contact
T_CD8	Mq_GPNMB	SIRPG	CD47	0.0030518	0	SIRPG_CD47	SIRPG - CD47	SIRP	Cell-Cell Contact
T_gd	Mq_GPNMB	SIRPG	CD47	0.00403919	0	SIRPG_CD47	SIRPG - CD47	SIRP	Cell-Cell Contact
T_naive	Mq_GPNMB	SIRPG	CD47	0.00303521	0	SIRPG_CD47	SIRPG - CD47	SIRP	Cell-Cell Contact
T_CD4_FOXP3	Mq_PPARG	SIRPG	CD47	0.028769	0	SIRPG_CD47	SIRPG - CD47	SIRP	Cell-Cell Contact
T_CD8	Mq_PPARG	SIRPG	CD47	0.0078009	0	SIRPG_CD47	SIRPG - CD47	SIRP	Cell-Cell Contact
T_gd	Mq_PPARG	SIRPG	CD47	0.010309	0	SIRPG_CD47	SIRPG - CD47	SIRP	Cell-Cell Contact
T_naive	Mq_PPARG	SIRPG	CD47	0.00775871	0	SIRPG_CD47	SIRPG - CD47	SIRP	Cell-Cell Contact
T_CD4_FOXP3	pDC	SIRPG	CD47	0.0285187	0	SIRPG_CD47	SIRPG - CD47	SIRP	Cell-Cell Contact
T_CD8	pDC	SIRPG	CD47	0.00773159	0	SIRPG_CD47	SIRPG - CD47	SIRP	Cell-Cell Contact
T_gd	pDC	SIRPG	CD47	0.0102176	0	SIRPG_CD47	SIRPG - CD47	SIRP	Cell-Cell Contact
T_naive	pDC	SIRPG	CD47	0.00768977	0	SIRPG_CD47	SIRPG - CD47	SIRP	Cell-Cell Contact
T_CD4_FOXP3	Mq_PPARG	TIGIT	PVR	0.00552884	0	TIGIT_PVR	TIGIT - PVR	TIGIT	Cell-Cell Contact	PMID:24987108
T_CD8	Mq_PPARG	TIGIT	PVR	0.00100407	0	TIGIT_PVR	TIGIT - PVR	TIGIT	Cell-Cell Contact	PMID:24987108
T_CD4_DR-	cDC1	TNFSF13B	TFRC	0.00116706	0	TNFSF13B_TFRC	TNFSF13B - TFRC	TNF	Secreted Signaling
T_CD4_DR-	Mq_GPNMB	TNFSF13B	TFRC	0.00180935	0	TNFSF13B_TFRC	TNFSF13B - TFRC	TNF	Secreted Signaling
T_CD4_DR-	Mq_PPARG	TNFSF13B	TFRC	0.0164282	0	TNFSF13B_TFRC	TNFSF13B - TFRC	TNF	Secreted Signaling
T_CD4_DR-	pDC	TNFSF13B	TFRC	0.000921131	0	TNFSF13B_TFRC	TNFSF13B - TFRC	TNF	Secreted Signaling
T_CD4_DR-	cDC1	TNFSF13B	HLA-DPB1	0.051495	0	TNFSF13B_HLA-DPB1	TNFSF13B - HLA-DPB1	TNF	Secreted Signaling
T_CD4_DR-	cDC2	TNFSF13B	HLA-DPB1	0.0540734	0	TNFSF13B_HLA-DPB1	TNFSF13B - HLA-DPB1	TNF	Secreted Signaling
T_CD4_DR-	Mq_APOE_low	TNFSF13B	HLA-DPB1	0.0447179	0	TNFSF13B_HLA-DPB1	TNFSF13B - HLA-DPB1	TNF	Secreted Signaling
T_CD4_DR-	Mq_CCL3	TNFSF13B	HLA-DPB1	0.0392964	0	TNFSF13B_HLA-DPB1	TNFSF13B - HLA-DPB1	TNF	Secreted Signaling
T_CD4_DR-	Mq_GPNMB	TNFSF13B	HLA-DPB1	0.0361763	0	TNFSF13B_HLA-DPB1	TNFSF13B - HLA-DPB1	TNF	Secreted Signaling
T_CD4_DR-	Mq_M0	TNFSF13B	HLA-DPB1	0.0251301	0	TNFSF13B_HLA-DPB1	TNFSF13B - HLA-DPB1	TNF	Secreted Signaling
T_CD4_DR-	Mq_PPARG	TNFSF13B	HLA-DPB1	0.0392764	0	TNFSF13B_HLA-DPB1	TNFSF13B - HLA-DPB1	TNF	Secreted Signaling
T_CD4_DR-	pDC	TNFSF13B	HLA-DPB1	0.0335918	0	TNFSF13B_HLA-DPB1	TNFSF13B - HLA-DPB1	TNF	Secreted Signaling
NK	cDC1	CD160	TNFRSF14	0.00158634	0	CD160_TNFRSF14	CD160 - TNFRSF14	TNF	Secreted Signaling
NK	Mast	CD160	TNFRSF14	0.00390448	0	CD160_TNFRSF14	CD160 - TNFRSF14	TNF	Secreted Signaling
NK	Mq_APOE_low	CD160	TNFRSF14	0.00247466	0	CD160_TNFRSF14	CD160 - TNFRSF14	TNF	Secreted Signaling
NK	Mq_GPNMB	CD160	TNFRSF14	0.00382321	0	CD160_TNFRSF14	CD160 - TNFRSF14	TNF	Secreted Signaling
NK	Mq_M0	CD160	TNFRSF14	0.00322988	0	CD160_TNFRSF14	CD160 - TNFRSF14	TNF	Secreted Signaling
NK	cDC1	GRN	TNFRSF1B	0.00388462	0.04	GRN_TNFRSF1B	GRN - TNFRSF1B	TNF	Secreted Signaling
T_CD4_DR+	cDC1	GRN	TNFRSF1B	0.00811764	0	GRN_TNFRSF1B	GRN - TNFRSF1B	TNF	Secreted Signaling
T_CD4_FOXP3	cDC1	GRN	TNFRSF1B	0.00785719	0.01	GRN_TNFRSF1B	GRN - TNFRSF1B	TNF	Secreted Signaling
NK	cDC2	GRN	TNFRSF1B	0.0121441	0	GRN_TNFRSF1B	GRN - TNFRSF1B	TNF	Secreted Signaling
T_CD4_DR+	cDC2	GRN	TNFRSF1B	0.0251501	0	GRN_TNFRSF1B	GRN - TNFRSF1B	TNF	Secreted Signaling
T_CD4_FOXP3	cDC2	GRN	TNFRSF1B	0.0243566	0	GRN_TNFRSF1B	GRN - TNFRSF1B	TNF	Secreted Signaling
T_gd	cDC2	GRN	TNFRSF1B	0.0099628	0	GRN_TNFRSF1B	GRN - TNFRSF1B	TNF	Secreted Signaling
NK	Mq_APOE_low	GRN	TNFRSF1B	0.0209191	0	GRN_TNFRSF1B	GRN - TNFRSF1B	TNF	Secreted Signaling
T_CD4_DR+	Mq_APOE_low	GRN	TNFRSF1B	0.0429148	0	GRN_TNFRSF1B	GRN - TNFRSF1B	TNF	Secreted Signaling
T_CD4_FOXP3	Mq_APOE_low	GRN	TNFRSF1B	0.0415847	0	GRN_TNFRSF1B	GRN - TNFRSF1B	TNF	Secreted Signaling
T_gd	Mq_APOE_low	GRN	TNFRSF1B	0.0171891	0	GRN_TNFRSF1B	GRN - TNFRSF1B	TNF	Secreted Signaling
NK	Mq_CCL3	GRN	TNFRSF1B	0.0199053	0	GRN_TNFRSF1B	GRN - TNFRSF1B	TNF	Secreted Signaling
T_CD4_DR+	Mq_CCL3	GRN	TNFRSF1B	0.0408794	0	GRN_TNFRSF1B	GRN - TNFRSF1B	TNF	Secreted Signaling
T_CD4_FOXP3	Mq_CCL3	GRN	TNFRSF1B	0.0396098	0	GRN_TNFRSF1B	GRN - TNFRSF1B	TNF	Secreted Signaling
T_gd	Mq_CCL3	GRN	TNFRSF1B	0.0163531	0	GRN_TNFRSF1B	GRN - TNFRSF1B	TNF	Secreted Signaling
NK	Mq_GPNMB	GRN	TNFRSF1B	0.0195657	0	GRN_TNFRSF1B	GRN - TNFRSF1B	TNF	Secreted Signaling
T_CD4_DR+	Mq_GPNMB	GRN	TNFRSF1B	0.0401967	0	GRN_TNFRSF1B	GRN - TNFRSF1B	TNF	Secreted Signaling
T_CD4_FOXP3	Mq_GPNMB	GRN	TNFRSF1B	0.0389474	0	GRN_TNFRSF1B	GRN - TNFRSF1B	TNF	Secreted Signaling
T_gd	Mq_GPNMB	GRN	TNFRSF1B	0.0160731	0	GRN_TNFRSF1B	GRN - TNFRSF1B	TNF	Secreted Signaling
NK	Mq_M0	GRN	TNFRSF1B	0.0328417	0	GRN_TNFRSF1B	GRN - TNFRSF1B	TNF	Secreted Signaling
T_CD4_DR+	Mq_M0	GRN	TNFRSF1B	0.0665217	0	GRN_TNFRSF1B	GRN - TNFRSF1B	TNF	Secreted Signaling
T_CD4_FOXP3	Mq_M0	GRN	TNFRSF1B	0.0645093	0	GRN_TNFRSF1B	GRN - TNFRSF1B	TNF	Secreted Signaling
T_gd	Mq_M0	GRN	TNFRSF1B	0.0270446	0	GRN_TNFRSF1B	GRN - TNFRSF1B	TNF	Secreted Signaling
NK	Mq_PPARG	GRN	TNFRSF1B	0.0101739	0.03	GRN_TNFRSF1B	GRN - TNFRSF1B	TNF	Secreted Signaling
T_CD4_DR+	Mq_PPARG	GRN	TNFRSF1B	0.021115	0	GRN_TNFRSF1B	GRN - TNFRSF1B	TNF	Secreted Signaling
T_CD4_FOXP3	Mq_PPARG	GRN	TNFRSF1B	0.0204462	0	GRN_TNFRSF1B	GRN - TNFRSF1B	TNF	Secreted Signaling
NK	pDC	GRN	TNFRSF1B	0.0168514	0	GRN_TNFRSF1B	GRN - TNFRSF1B	TNF	Secreted Signaling
T_CD4_DR+	pDC	GRN	TNFRSF1B	0.0347217	0	GRN_TNFRSF1B	GRN - TNFRSF1B	TNF	Secreted Signaling
T_CD4_FOXP3	pDC	GRN	TNFRSF1B	0.0336366	0	GRN_TNFRSF1B	GRN - TNFRSF1B	TNF	Secreted Signaling
T_gd	pDC	GRN	TNFRSF1B	0.0138365	0	GRN_TNFRSF1B	GRN - TNFRSF1B	TNF	Secreted Signaling
T_CD4_FOXP3	Mq_PPARG	TNFSF10	RIPK1	0.00115261	0	TNFSF10_RIPK1	TNFSF10 - RIPK1	TNF	Secreted Signaling
T_naive	Mq_PPARG	TNFSF10	RIPK1	2.94593e-18	0	TNFSF10_RIPK1	TNFSF10 - RIPK1	TNF	Secreted Signaling
T_CD4_DR-	cDC1	TNFSF13B	CD40	0.00289682	0	TNFSF13B_CD40	TNFSF13B - CD40	TNF	Secreted Signaling
T_CD4_DR-	Mq_APOE_low	TNFSF13B	CD40	0.00188352	0	TNFSF13B_CD40	TNFSF13B - CD40	TNF	Secreted Signaling
T_CD4_DR-	Mq_PPARG	TNFSF13B	CD40	0.000547186	0	TNFSF13B_CD40	TNFSF13B - CD40	TNF	Secreted Signaling
T_CD4_FOXP3	cDC1	TNFSF10	TNFRSF10B	0.00114421	0.02	TNFSF10_TNFRSF10B	TNFSF10 - TNFRSF10B	TRAIL	Secreted Signaling	KEGG: hsa04060
T_naive	cDC1	TNFSF10	TNFRSF10B	2.92444e-18	0.02	TNFSF10_TNFRSF10B	TNFSF10 - TNFRSF10B	TRAIL	Secreted Signaling	KEGG: hsa04060
T_CD4_FOXP3	cDC2	TNFSF10	TNFRSF10B	0.00128775	0.02	TNFSF10_TNFRSF10B	TNFSF10 - TNFRSF10B	TRAIL	Secreted Signaling	KEGG: hsa04060
T_naive	cDC2	TNFSF10	TNFRSF10B	3.2918e-18	0.02	TNFSF10_TNFRSF10B	TNFSF10 - TNFRSF10B	TRAIL	Secreted Signaling	KEGG: hsa04060
T_CD4_FOXP3	Mq_CCL3	TNFSF10	TNFRSF10B	0.00116876	0	TNFSF10_TNFRSF10B	TNFSF10 - TNFRSF10B	TRAIL	Secreted Signaling	KEGG: hsa04060
T_naive	Mq_CCL3	TNFSF10	TNFRSF10B	2.98727e-18	0.02	TNFSF10_TNFRSF10B	TNFSF10 - TNFRSF10B	TRAIL	Secreted Signaling	KEGG: hsa04060
T_CD4_FOXP3	Mq_PPARG	TNFSF10	TNFRSF10B	0.00148906	0.01	TNFSF10_TNFRSF10B	TNFSF10 - TNFRSF10B	TRAIL	Secreted Signaling	KEGG: hsa04060
T_naive	Mq_PPARG	TNFSF10	TNFRSF10B	3.80714e-18	0.01	TNFSF10_TNFRSF10B	TNFSF10 - TNFRSF10B	TRAIL	Secreted Signaling	KEGG: hsa04060
NK	cDC1	XCL2	XCR1	0.00218026	0	XCL2_XCR1	XCL2 - XCR1	XCR	Secreted Signaling	KEGG: hsa04060
T_gd	cDC1	XCL2	XCR1	0.000495569	0	XCL2_XCR1	XCL2 - XCR1	XCR	Secreted Signaling	KEGG: hsa04060
NK	cDC1	XCL1	XCR1	0.00228708	0	XCL1_XCR1	XCL1 - XCR1	XCR	Secreted Signaling	KEGG: hsa04060
T_gd	cDC1	XCL1	XCR1	0.00312722	0	XCL1_XCR1	XCL1 - XCR1	XCR	Secreted Signaling	KEGG: hsa04060
NK	Mq_APOE_low	RPS19	C5AR1	0.0890344	0	RPS19_C5AR1	RPS19 - C5AR1	Blank	Blank
T_CD4_DR-	Mq_APOE_low	RPS19	C5AR1	0.0951567	0	RPS19_C5AR1	RPS19 - C5AR1	Blank	Blank
T_CD4_DR+	Mq_APOE_low	RPS19	C5AR1	0.100819	0	RPS19_C5AR1	RPS19 - C5AR1	Blank	Blank
T_CD4_FOXP3	Mq_APOE_low	RPS19	C5AR1	0.0813929	0	RPS19_C5AR1	RPS19 - C5AR1	Blank	Blank
T_CD8	Mq_APOE_low	RPS19	C5AR1	0.0836826	0	RPS19_C5AR1	RPS19 - C5AR1	Blank	Blank
T_gd	Mq_APOE_low	RPS19	C5AR1	0.0967935	0	RPS19_C5AR1	RPS19 - C5AR1	Blank	Blank
T_naive	Mq_APOE_low	RPS19	C5AR1	0.112127	0	RPS19_C5AR1	RPS19 - C5AR1	Blank	Blank
NK	Mq_CCL3	RPS19	C5AR1	0.0837289	0	RPS19_C5AR1	RPS19 - C5AR1	Blank	Blank
T_CD4_DR-	Mq_CCL3	RPS19	C5AR1	0.0895222	0	RPS19_C5AR1	RPS19 - C5AR1	Blank	Blank
T_CD4_DR+	Mq_CCL3	RPS19	C5AR1	0.0948844	0	RPS19_C5AR1	RPS19 - C5AR1	Blank	Blank
T_CD4_FOXP3	Mq_CCL3	RPS19	C5AR1	0.0765045	0	RPS19_C5AR1	RPS19 - C5AR1	Blank	Blank
T_CD8	Mq_CCL3	RPS19	C5AR1	0.0786684	0	RPS19_C5AR1	RPS19 - C5AR1	Blank	Blank
T_gd	Mq_CCL3	RPS19	C5AR1	0.0910718	0	RPS19_C5AR1	RPS19 - C5AR1	Blank	Blank
T_naive	Mq_CCL3	RPS19	C5AR1	0.105605	0	RPS19_C5AR1	RPS19 - C5AR1	Blank	Blank
NK	Mq_GPNMB	RPS19	C5AR1	0.128942	0	RPS19_C5AR1	RPS19 - C5AR1	Blank	Blank
T_CD4_DR-	Mq_GPNMB	RPS19	C5AR1	0.137394	0	RPS19_C5AR1	RPS19 - C5AR1	Blank	Blank
T_CD4_DR+	Mq_GPNMB	RPS19	C5AR1	0.145167	0	RPS19_C5AR1	RPS19 - C5AR1	Blank	Blank
T_CD4_FOXP3	Mq_GPNMB	RPS19	C5AR1	0.11832	0	RPS19_C5AR1	RPS19 - C5AR1	Blank	Blank
T_CD8	Mq_GPNMB	RPS19	C5AR1	0.121511	0	RPS19_C5AR1	RPS19 - C5AR1	Blank	Blank
T_gd	Mq_GPNMB	RPS19	C5AR1	0.139646	0	RPS19_C5AR1	RPS19 - C5AR1	Blank	Blank
T_naive	Mq_GPNMB	RPS19	C5AR1	0.16056	0	RPS19_C5AR1	RPS19 - C5AR1	Blank	Blank
NK	Mq_M0	RPS19	C5AR1	0.0995925	0	RPS19_C5AR1	RPS19 - C5AR1	Blank	Blank
T_CD4_DR-	Mq_M0	RPS19	C5AR1	0.106356	0	RPS19_C5AR1	RPS19 - C5AR1	Blank	Blank
T_CD4_DR+	Mq_M0	RPS19	C5AR1	0.112602	0	RPS19_C5AR1	RPS19 - C5AR1	Blank	Blank
T_CD4_FOXP3	Mq_M0	RPS19	C5AR1	0.0911355	0	RPS19_C5AR1	RPS19 - C5AR1	Blank	Blank
T_CD8	Mq_M0	RPS19	C5AR1	0.0936713	0	RPS19_C5AR1	RPS19 - C5AR1	Blank	Blank
T_gd	Mq_M0	RPS19	C5AR1	0.108162	0	RPS19_C5AR1	RPS19 - C5AR1	Blank	Blank
T_naive	Mq_M0	RPS19	C5AR1	0.125047	0	RPS19_C5AR1	RPS19 - C5AR1	Blank	Blank
NK	Mq_PPARG	RPS19	C5AR1	0.12358	0	RPS19_C5AR1	RPS19 - C5AR1	Blank	Blank
T_CD4_DR-	Mq_PPARG	RPS19	C5AR1	0.131734	0	RPS19_C5AR1	RPS19 - C5AR1	Blank	Blank
T_CD4_DR+	Mq_PPARG	RPS19	C5AR1	0.139238	0	RPS19_C5AR1	RPS19 - C5AR1	Blank	Blank
T_CD4_FOXP3	Mq_PPARG	RPS19	C5AR1	0.113342	0	RPS19_C5AR1	RPS19 - C5AR1	Blank	Blank
T_CD8	Mq_PPARG	RPS19	C5AR1	0.116417	0	RPS19_C5AR1	RPS19 - C5AR1	Blank	Blank
T_gd	Mq_PPARG	RPS19	C5AR1	0.133907	0	RPS19_C5AR1	RPS19 - C5AR1	Blank	Blank
T_naive	Mq_PPARG	RPS19	C5AR1	0.154116	0	RPS19_C5AR1	RPS19 - C5AR1	Blank	Blank
NK	cDC1	COPA	CD74	0.0507622	0	COPA_CD74	COPA - CD74	Blank	Blank
T_CD4_DR-	cDC1	COPA	CD74	0.0390607	0	COPA_CD74	COPA - CD74	Blank	Blank
T_CD4_DR+	cDC1	COPA	CD74	0.0597175	0	COPA_CD74	COPA - CD74	Blank	Blank
T_CD4_FOXP3	cDC1	COPA	CD74	0.0493054	0	COPA_CD74	COPA - CD74	Blank	Blank
T_CD8	cDC1	COPA	CD74	0.0578608	0	COPA_CD74	COPA - CD74	Blank	Blank
NK	cDC2	COPA	CD74	0.0517516	0	COPA_CD74	COPA - CD74	Blank	Blank
T_CD4_DR-	cDC2	COPA	CD74	0.0398317	0	COPA_CD74	COPA - CD74	Blank	Blank
T_CD4_DR+	cDC2	COPA	CD74	0.0608703	0	COPA_CD74	COPA - CD74	Blank	Blank
T_CD4_FOXP3	cDC2	COPA	CD74	0.050268	0	COPA_CD74	COPA - CD74	Blank	Blank
T_CD8	cDC2	COPA	CD74	0.05898	0	COPA_CD74	COPA - CD74	Blank	Blank
NK	Mq_APOE_low	COPA	CD74	0.0496717	0	COPA_CD74	COPA - CD74	Blank	Blank
T_CD4_DR-	Mq_APOE_low	COPA	CD74	0.0382115	0	COPA_CD74	COPA - CD74	Blank	Blank
T_CD4_DR+	Mq_APOE_low	COPA	CD74	0.0584466	0	COPA_CD74	COPA - CD74	Blank	Blank
T_CD4_FOXP3	Mq_APOE_low	COPA	CD74	0.0482447	0	COPA_CD74	COPA - CD74	Blank	Blank
T_CD8	Mq_APOE_low	COPA	CD74	0.056627	0	COPA_CD74	COPA - CD74	Blank	Blank
NK	Mq_CCL3	COPA	CD74	0.0465546	0	COPA_CD74	COPA - CD74	Blank	Blank
T_CD4_DR-	Mq_CCL3	COPA	CD74	0.0357865	0	COPA_CD74	COPA - CD74	Blank	Blank
T_CD4_DR+	Mq_CCL3	COPA	CD74	0.0548105	0	COPA_CD74	COPA - CD74	Blank	Blank
T_CD4_FOXP3	Mq_CCL3	COPA	CD74	0.0452128	0	COPA_CD74	COPA - CD74	Blank	Blank
T_CD8	Mq_CCL3	COPA	CD74	0.0530977	0	COPA_CD74	COPA - CD74	Blank	Blank
NK	Mq_GPNMB	COPA	CD74	0.0451798	0	COPA_CD74	COPA - CD74	Blank	Blank
T_CD4_DR-	Mq_GPNMB	COPA	CD74	0.0347181	0	COPA_CD74	COPA - CD74	Blank	Blank
T_CD4_DR+	Mq_GPNMB	COPA	CD74	0.0532055	0	COPA_CD74	COPA - CD74	Blank	Blank
T_CD4_FOXP3	Mq_GPNMB	COPA	CD74	0.0438758	0	COPA_CD74	COPA - CD74	Blank	Blank
T_CD8	Mq_GPNMB	COPA	CD74	0.0515402	0	COPA_CD74	COPA - CD74	Blank	Blank
NK	Mq_M0	COPA	CD74	0.0376816	0	COPA_CD74	COPA - CD74	Blank	Blank
T_CD4_DR-	Mq_M0	COPA	CD74	0.0289036	0	COPA_CD74	COPA - CD74	Blank	Blank
T_CD4_DR+	Mq_M0	COPA	CD74	0.0444373	0	COPA_CD74	COPA - CD74	Blank	Blank
T_CD4_FOXP3	Mq_M0	COPA	CD74	0.0365858	0	COPA_CD74	COPA - CD74	Blank	Blank
T_CD8	Mq_M0	COPA	CD74	0.043034	0	COPA_CD74	COPA - CD74	Blank	Blank
NK	Mq_PPARG	COPA	CD74	0.0459609	0.04	COPA_CD74	COPA - CD74	Blank	Blank
T_CD4_DR+	Mq_PPARG	COPA	CD74	0.0541175	0.03	COPA_CD74	COPA - CD74	Blank	Blank
T_CD4_FOXP3	Mq_PPARG	COPA	CD74	0.0446354	0.03	COPA_CD74	COPA - CD74	Blank	Blank
T_CD8	Mq_PPARG	COPA	CD74	0.0524252	0.02	COPA_CD74	COPA - CD74	Blank	Blank
NK	pDC	COPA	CD74	0.0459148	0.03	COPA_CD74	COPA - CD74	Blank	Blank
T_CD4_DR-	pDC	COPA	CD74	0.0352892	0.04	COPA_CD74	COPA - CD74	Blank	Blank
T_CD4_DR+	pDC	COPA	CD74	0.0540637	0.02	COPA_CD74	COPA - CD74	Blank	Blank
T_CD4_FOXP3	pDC	COPA	CD74	0.0445906	0.04	COPA_CD74	COPA - CD74	Blank	Blank
T_CD8	pDC	COPA	CD74	0.052373	0.03	COPA_CD74	COPA - CD74	Blank	Blank
T_CD4_FOXP3	cDC1	SEMA4A	PLXND1	0.000772532	0	SEMA4A_PLXND1	SEMA4A - PLXND1	Blank	Blank
T_CD4_FOXP3	cDC2	SEMA4A	PLXND1	0.00157698	0	SEMA4A_PLXND1	SEMA4A - PLXND1	Blank	Blank
T_CD4_FOXP3	Mq_APOE_low	SEMA4A	PLXND1	0.00414142	0	SEMA4A_PLXND1	SEMA4A - PLXND1	Blank	Blank
T_CD4_FOXP3	Mq_CCL3	SEMA4A	PLXND1	0.00189671	0	SEMA4A_PLXND1	SEMA4A - PLXND1	Blank	Blank
T_CD4_FOXP3	Mq_GPNMB	SEMA4A	PLXND1	0.0101931	0	SEMA4A_PLXND1	SEMA4A - PLXND1	Blank	Blank
T_CD4_FOXP3	Mq_PPARG	SEMA4A	PLXND1	0.00158795	0	SEMA4A_PLXND1	SEMA4A - PLXND1	Blank	Blank
NK	Mq_PPARG	COPA	SORT1	0.0126722	0.05	COPA_SORT1	COPA - SORT1	Blank	Blank
T_CD4_DR+	Mq_PPARG	COPA	SORT1	0.0150141	0.01	COPA_SORT1	COPA - SORT1	Blank	Blank
T_CD4_FOXP3	Mq_PPARG	COPA	SORT1	0.0122944	0.05	COPA_SORT1	COPA - SORT1	Blank	Blank
T_CD8	Mq_PPARG	COPA	SORT1	0.0145259	0.04	COPA_SORT1	COPA - SORT1	Blank	Blank
NK	cDC1	COPA	P2RY6	0.001109	0	COPA_P2RY6	COPA - P2RY6	Blank	Blank
T_CD4_DR-	cDC1	COPA	P2RY6	0.000843195	0	COPA_P2RY6	COPA - P2RY6	Blank	Blank
T_CD4_DR+	cDC1	COPA	P2RY6	0.0013168	0	COPA_P2RY6	COPA - P2RY6	Blank	Blank
T_CD4_FOXP3	cDC1	COPA	P2RY6	0.00107556	0	COPA_P2RY6	COPA - P2RY6	Blank	Blank
T_CD8	cDC1	COPA	P2RY6	0.0012734	0	COPA_P2RY6	COPA - P2RY6	Blank	Blank
T_gd	cDC1	COPA	P2RY6	0.000231003	0	COPA_P2RY6	COPA - P2RY6	Blank	Blank
NK	Mq_APOE_low	COPA	P2RY6	0.0011467	0	COPA_P2RY6	COPA - P2RY6	Blank	Blank
T_CD4_DR-	Mq_APOE_low	COPA	P2RY6	0.000871863	0	COPA_P2RY6	COPA - P2RY6	Blank	Blank
T_CD4_DR+	Mq_APOE_low	COPA	P2RY6	0.00136155	0	COPA_P2RY6	COPA - P2RY6	Blank	Blank
T_CD4_FOXP3	Mq_APOE_low	COPA	P2RY6	0.00111212	0	COPA_P2RY6	COPA - P2RY6	Blank	Blank
T_CD8	Mq_APOE_low	COPA	P2RY6	0.00131668	0	COPA_P2RY6	COPA - P2RY6	Blank	Blank
T_gd	Mq_APOE_low	COPA	P2RY6	0.000238862	0	COPA_P2RY6	COPA - P2RY6	Blank	Blank
NK	Mq_APOE_low	ARF1	PLD2	0.00188572	0	ARF1_PLD2	ARF1 - PLD2	Blank	Blank
T_CD4_DR-	Mq_APOE_low	ARF1	PLD2	0.00176324	0	ARF1_PLD2	ARF1 - PLD2	Blank	Blank
T_CD4_DR+	Mq_APOE_low	ARF1	PLD2	0.00184328	0	ARF1_PLD2	ARF1 - PLD2	Blank	Blank
T_CD4_FOXP3	Mq_APOE_low	ARF1	PLD2	0.00472003	0	ARF1_PLD2	ARF1 - PLD2	Blank	Blank
T_CD8	Mq_APOE_low	ARF1	PLD2	0.00181803	0	ARF1_PLD2	ARF1 - PLD2	Blank	Blank
T_gd	Mq_APOE_low	ARF1	PLD2	0.00383795	0	ARF1_PLD2	ARF1 - PLD2	Blank	Blank
T_naive	Mq_APOE_low	ARF1	PLD2	0.000659667	0	ARF1_PLD2	ARF1 - PLD2	Blank	Blank
NK	Mq_PPARG	ARF1	PLD2	0.00430302	0.04	ARF1_PLD2	ARF1 - PLD2	Blank	Blank
T_CD4_DR-	Mq_PPARG	ARF1	PLD2	0.00402417	0.04	ARF1_PLD2	ARF1 - PLD2	Blank	Blank
T_CD4_DR+	Mq_PPARG	ARF1	PLD2	0.0042064	0.02	ARF1_PLD2	ARF1 - PLD2	Blank	Blank
T_CD4_FOXP3	Mq_PPARG	ARF1	PLD2	0.0107316	0	ARF1_PLD2	ARF1 - PLD2	Blank	Blank
T_CD8	Mq_PPARG	ARF1	PLD2	0.00414893	0.05	ARF1_PLD2	ARF1 - PLD2	Blank	Blank
T_gd	Mq_PPARG	ARF1	PLD2	0.0087359	0	ARF1_PLD2	ARF1 - PLD2	Blank	Blank
T_naive	Mq_PPARG	ARF1	PLD2	0.00150767	0.05	ARF1_PLD2	ARF1 - PLD2	Blank	Blank
T_CD4_DR-	cDC2	LTB	LTBR	0.00693475	0	LTB_LTBR	LTB - LTBR	Blank	Blank
T_CD4_DR+	cDC2	LTB	LTBR	0.00710072	0	LTB_LTBR	LTB - LTBR	Blank	Blank
T_CD4_FOXP3	cDC2	LTB	LTBR	0.0110534	0	LTB_LTBR	LTB - LTBR	Blank	Blank
T_gd	cDC2	LTB	LTBR	0.0069938	0	LTB_LTBR	LTB - LTBR	Blank	Blank
T_naive	cDC2	LTB	LTBR	0.0128939	0	LTB_LTBR	LTB - LTBR	Blank	Blank
T_CD4_DR-	Mq_APOE_low	LTB	LTBR	0.0097354	0	LTB_LTBR	LTB - LTBR	Blank	Blank
T_CD4_DR+	Mq_APOE_low	LTB	LTBR	0.00996773	0	LTB_LTBR	LTB - LTBR	Blank	Blank
T_CD4_FOXP3	Mq_APOE_low	LTB	LTBR	0.0154915	0	LTB_LTBR	LTB - LTBR	Blank	Blank
T_gd	Mq_APOE_low	LTB	LTBR	0.00981807	0	LTB_LTBR	LTB - LTBR	Blank	Blank
T_naive	Mq_APOE_low	LTB	LTBR	0.0180575	0	LTB_LTBR	LTB - LTBR	Blank	Blank
T_CD4_DR-	Mq_GPNMB	LTB	LTBR	0.00790863	0	LTB_LTBR	LTB - LTBR	Blank	Blank
T_CD4_DR+	Mq_GPNMB	LTB	LTBR	0.00809772	0	LTB_LTBR	LTB - LTBR	Blank	Blank
T_CD4_FOXP3	Mq_GPNMB	LTB	LTBR	0.0125984	0	LTB_LTBR	LTB - LTBR	Blank	Blank
T_gd	Mq_GPNMB	LTB	LTBR	0.00797591	0	LTB_LTBR	LTB - LTBR	Blank	Blank
T_naive	Mq_GPNMB	LTB	LTBR	0.0146923	0	LTB_LTBR	LTB - LTBR	Blank	Blank
T_CD4_DR-	Mq_M0	LTB	LTBR	0.00986344	0	LTB_LTBR	LTB - LTBR	Blank	Blank
T_CD4_DR+	Mq_M0	LTB	LTBR	0.0100988	0	LTB_LTBR	LTB - LTBR	Blank	Blank
T_CD4_FOXP3	Mq_M0	LTB	LTBR	0.015694	0	LTB_LTBR	LTB - LTBR	Blank	Blank
T_gd	Mq_M0	LTB	LTBR	0.00994718	0	LTB_LTBR	LTB - LTBR	Blank	Blank
T_naive	Mq_M0	LTB	LTBR	0.0182929	0	LTB_LTBR	LTB - LTBR	Blank	Blank
T_CD4_DR-	Mq_PPARG	LTB	LTBR	0.00388681	0	LTB_LTBR	LTB - LTBR	Blank	Blank
T_CD4_DR+	Mq_PPARG	LTB	LTBR	0.00398013	0	LTB_LTBR	LTB - LTBR	Blank	Blank
T_CD4_FOXP3	Mq_PPARG	LTB	LTBR	0.00620657	0	LTB_LTBR	LTB - LTBR	Blank	Blank
T_gd	Mq_PPARG	LTB	LTBR	0.00392001	0	LTB_LTBR	LTB - LTBR	Blank	Blank
T_naive	Mq_PPARG	LTB	LTBR	0.00724594	0	LTB_LTBR	LTB - LTBR	Blank	Blank
NK	cDC2	ANXA1	FPR3	0.0342325	0	ANXA1_FPR3	ANXA1 - FPR3	Blank	Blank
T_CD4_DR-	cDC2	ANXA1	FPR3	0.057952	0	ANXA1_FPR3	ANXA1 - FPR3	Blank	Blank
T_CD4_DR+	cDC2	ANXA1	FPR3	0.0544504	0	ANXA1_FPR3	ANXA1 - FPR3	Blank	Blank
T_CD8	cDC2	ANXA1	FPR3	0.0495626	0	ANXA1_FPR3	ANXA1 - FPR3	Blank	Blank
T_gd	cDC2	ANXA1	FPR3	0.0172101	0	ANXA1_FPR3	ANXA1 - FPR3	Blank	Blank
T_naive	cDC2	ANXA1	FPR3	0.00955309	0	ANXA1_FPR3	ANXA1 - FPR3	Blank	Blank
NK	Mq_APOE_low	ANXA1	FPR3	0.0376228	0	ANXA1_FPR3	ANXA1 - FPR3	Blank	Blank
T_CD4_DR-	Mq_APOE_low	ANXA1	FPR3	0.0635369	0	ANXA1_FPR3	ANXA1 - FPR3	Blank	Blank
T_CD4_DR+	Mq_APOE_low	ANXA1	FPR3	0.0597193	0	ANXA1_FPR3	ANXA1 - FPR3	Blank	Blank
T_CD8	Mq_APOE_low	ANXA1	FPR3	0.0543857	0	ANXA1_FPR3	ANXA1 - FPR3	Blank	Blank
T_gd	Mq_APOE_low	ANXA1	FPR3	0.0189476	0	ANXA1_FPR3	ANXA1 - FPR3	Blank	Blank
T_naive	Mq_APOE_low	ANXA1	FPR3	0.0105258	0	ANXA1_FPR3	ANXA1 - FPR3	Blank	Blank
NK	Mq_CCL3	ANXA1	FPR3	0.0129179	0	ANXA1_FPR3	ANXA1 - FPR3	Blank	Blank
T_CD4_DR-	Mq_CCL3	ANXA1	FPR3	0.0222083	0	ANXA1_FPR3	ANXA1 - FPR3	Blank	Blank
T_CD4_DR+	Mq_CCL3	ANXA1	FPR3	0.0208187	0	ANXA1_FPR3	ANXA1 - FPR3	Blank	Blank
T_CD8	Mq_CCL3	ANXA1	FPR3	0.0188896	0	ANXA1_FPR3	ANXA1 - FPR3	Blank	Blank
T_gd	Mq_CCL3	ANXA1	FPR3	0.00642387	0	ANXA1_FPR3	ANXA1 - FPR3	Blank	Blank
T_naive	Mq_CCL3	ANXA1	FPR3	0.00354848	0	ANXA1_FPR3	ANXA1 - FPR3	Blank	Blank
NK	Mq_GPNMB	ANXA1	FPR3	0.0287888	0	ANXA1_FPR3	ANXA1 - FPR3	Blank	Blank
T_CD4_DR-	Mq_GPNMB	ANXA1	FPR3	0.0489274	0	ANXA1_FPR3	ANXA1 - FPR3	Blank	Blank
T_CD4_DR+	Mq_GPNMB	ANXA1	FPR3	0.0459445	0	ANXA1_FPR3	ANXA1 - FPR3	Blank	Blank
T_CD8	Mq_GPNMB	ANXA1	FPR3	0.0417865	0	ANXA1_FPR3	ANXA1 - FPR3	Blank	Blank
T_gd	Mq_GPNMB	ANXA1	FPR3	0.0144328	0	ANXA1_FPR3	ANXA1 - FPR3	Blank	Blank
T_naive	Mq_GPNMB	ANXA1	FPR3	0.00800142	0	ANXA1_FPR3	ANXA1 - FPR3	Blank	Blank
NK	Mq_PPARG	ANXA1	FPR3	0.000949336	0.01	ANXA1_FPR3	ANXA1 - FPR3	Blank	Blank
T_CD4_DR-	Mq_PPARG	ANXA1	FPR3	0.00164644	0	ANXA1_FPR3	ANXA1 - FPR3	Blank	Blank
T_CD4_DR+	Mq_PPARG	ANXA1	FPR3	0.00154139	0	ANXA1_FPR3	ANXA1 - FPR3	Blank	Blank
T_CD8	Mq_PPARG	ANXA1	FPR3	0.00139602	0.01	ANXA1_FPR3	ANXA1 - FPR3	Blank	Blank
T_gd	Mq_PPARG	ANXA1	FPR3	0.000469229	0.02	ANXA1_FPR3	ANXA1 - FPR3	Blank	Blank
T_naive	Mq_PPARG	ANXA1	FPR3	0.000258504	0.02	ANXA1_FPR3	ANXA1 - FPR3	Blank	Blank
NK	cDC1	CD52	SIGLEC10	0.00401953	0	CD52_SIGLEC10	CD52 - SIGLEC10	Blank	Blank
T_CD4_DR-	cDC1	CD52	SIGLEC10	0.0154651	0	CD52_SIGLEC10	CD52 - SIGLEC10	Blank	Blank
T_CD4_DR+	cDC1	CD52	SIGLEC10	0.0210081	0	CD52_SIGLEC10	CD52 - SIGLEC10	Blank	Blank
T_CD4_FOXP3	cDC1	CD52	SIGLEC10	0.00999998	0	CD52_SIGLEC10	CD52 - SIGLEC10	Blank	Blank
T_CD8	cDC1	CD52	SIGLEC10	0.0128686	0	CD52_SIGLEC10	CD52 - SIGLEC10	Blank	Blank
T_gd	cDC1	CD52	SIGLEC10	0.0177095	0	CD52_SIGLEC10	CD52 - SIGLEC10	Blank	Blank
T_naive	cDC1	CD52	SIGLEC10	0.0137728	0	CD52_SIGLEC10	CD52 - SIGLEC10	Blank	Blank
NK	cDC2	CD52	SIGLEC10	0.00359473	0	CD52_SIGLEC10	CD52 - SIGLEC10	Blank	Blank
T_CD4_DR-	cDC2	CD52	SIGLEC10	0.0138475	0	CD52_SIGLEC10	CD52 - SIGLEC10	Blank	Blank
T_CD4_DR+	cDC2	CD52	SIGLEC10	0.0188218	0	CD52_SIGLEC10	CD52 - SIGLEC10	Blank	Blank
T_CD4_FOXP3	cDC2	CD52	SIGLEC10	0.00894883	0	CD52_SIGLEC10	CD52 - SIGLEC10	Blank	Blank
T_CD8	cDC2	CD52	SIGLEC10	0.0115194	0	CD52_SIGLEC10	CD52 - SIGLEC10	Blank	Blank
T_gd	cDC2	CD52	SIGLEC10	0.015861	0	CD52_SIGLEC10	CD52 - SIGLEC10	Blank	Blank
T_naive	cDC2	CD52	SIGLEC10	0.01233	0	CD52_SIGLEC10	CD52 - SIGLEC10	Blank	Blank
NK	Mq_M0	CD52	SIGLEC10	0.00573786	0	CD52_SIGLEC10	CD52 - SIGLEC10	Blank	Blank
T_CD4_DR-	Mq_M0	CD52	SIGLEC10	0.0219684	0	CD52_SIGLEC10	CD52 - SIGLEC10	Blank	Blank
T_CD4_DR+	Mq_M0	CD52	SIGLEC10	0.0297719	0	CD52_SIGLEC10	CD52 - SIGLEC10	Blank	Blank
T_CD4_FOXP3	Mq_M0	CD52	SIGLEC10	0.0142384	0	CD52_SIGLEC10	CD52 - SIGLEC10	Blank	Blank
T_CD8	Mq_M0	CD52	SIGLEC10	0.0183003	0	CD52_SIGLEC10	CD52 - SIGLEC10	Blank	Blank
T_gd	Mq_M0	CD52	SIGLEC10	0.0251326	0	CD52_SIGLEC10	CD52 - SIGLEC10	Blank	Blank
T_naive	Mq_M0	CD52	SIGLEC10	0.0195787	0	CD52_SIGLEC10	CD52 - SIGLEC10	Blank	Blank
NK	Mq_PPARG	CD52	SIGLEC10	0.00156766	0	CD52_SIGLEC10	CD52 - SIGLEC10	Blank	Blank
T_CD4_DR-	Mq_PPARG	CD52	SIGLEC10	0.00607415	0	CD52_SIGLEC10	CD52 - SIGLEC10	Blank	Blank
T_CD4_DR+	Mq_PPARG	CD52	SIGLEC10	0.00827954	0	CD52_SIGLEC10	CD52 - SIGLEC10	Blank	Blank
T_CD4_FOXP3	Mq_PPARG	CD52	SIGLEC10	0.00391444	0	CD52_SIGLEC10	CD52 - SIGLEC10	Blank	Blank
T_CD8	Mq_PPARG	CD52	SIGLEC10	0.00504624	0	CD52_SIGLEC10	CD52 - SIGLEC10	Blank	Blank
T_gd	Mq_PPARG	CD52	SIGLEC10	0.00696532	0	CD52_SIGLEC10	CD52 - SIGLEC10	Blank	Blank
T_naive	Mq_PPARG	CD52	SIGLEC10	0.00540384	0	CD52_SIGLEC10	CD52 - SIGLEC10	Blank	Blank
NK	cDC2	ALOX5AP	ALOX5	0.00872219	0	ALOX5AP_ALOX5	ALOX5AP - ALOX5	Blank	Blank
T_CD4_DR-	cDC2	ALOX5AP	ALOX5	0.00817096	0	ALOX5AP_ALOX5	ALOX5AP - ALOX5	Blank	Blank
T_CD4_DR+	cDC2	ALOX5AP	ALOX5	0.0242927	0	ALOX5AP_ALOX5	ALOX5AP - ALOX5	Blank	Blank
T_CD4_FOXP3	cDC2	ALOX5AP	ALOX5	0.00542718	0	ALOX5AP_ALOX5	ALOX5AP - ALOX5	Blank	Blank
T_CD8	cDC2	ALOX5AP	ALOX5	0.00760449	0	ALOX5AP_ALOX5	ALOX5AP - ALOX5	Blank	Blank
T_gd	cDC2	ALOX5AP	ALOX5	0.0102175	0	ALOX5AP_ALOX5	ALOX5AP - ALOX5	Blank	Blank
NK	Mast	ALOX5AP	ALOX5	0.0240396	0	ALOX5AP_ALOX5	ALOX5AP - ALOX5	Blank	Blank
T_CD4_DR-	Mast	ALOX5AP	ALOX5	0.0225423	0	ALOX5AP_ALOX5	ALOX5AP - ALOX5	Blank	Blank
T_CD4_DR+	Mast	ALOX5AP	ALOX5	0.0651568	0	ALOX5AP_ALOX5	ALOX5AP - ALOX5	Blank	Blank
T_CD4_FOXP3	Mast	ALOX5AP	ALOX5	0.0150459	0	ALOX5AP_ALOX5	ALOX5AP - ALOX5	Blank	Blank
T_CD8	Mast	ALOX5AP	ALOX5	0.0210006	0	ALOX5AP_ALOX5	ALOX5AP - ALOX5	Blank	Blank
T_gd	Mast	ALOX5AP	ALOX5	0.0280863	0	ALOX5AP_ALOX5	ALOX5AP - ALOX5	Blank	Blank
NK	Mq_APOE_low	ALOX5AP	ALOX5	0.00955618	0	ALOX5AP_ALOX5	ALOX5AP - ALOX5	Blank	Blank
T_CD4_DR-	Mq_APOE_low	ALOX5AP	ALOX5	0.00895272	0	ALOX5AP_ALOX5	ALOX5AP - ALOX5	Blank	Blank
T_CD4_DR+	Mq_APOE_low	ALOX5AP	ALOX5	0.0265756	0	ALOX5AP_ALOX5	ALOX5AP - ALOX5	Blank	Blank
T_CD4_FOXP3	Mq_APOE_low	ALOX5AP	ALOX5	0.005948	0	ALOX5AP_ALOX5	ALOX5AP - ALOX5	Blank	Blank
T_CD8	Mq_APOE_low	ALOX5AP	ALOX5	0.00833251	0	ALOX5AP_ALOX5	ALOX5AP - ALOX5	Blank	Blank
T_gd	Mq_APOE_low	ALOX5AP	ALOX5	0.0111928	0	ALOX5AP_ALOX5	ALOX5AP - ALOX5	Blank	Blank
NK	Mq_CCL3	ALOX5AP	ALOX5	0.00345474	0	ALOX5AP_ALOX5	ALOX5AP - ALOX5	Blank	Blank
T_CD4_DR-	Mq_CCL3	ALOX5AP	ALOX5	0.00323532	0	ALOX5AP_ALOX5	ALOX5AP - ALOX5	Blank	Blank
T_CD4_DR+	Mq_CCL3	ALOX5AP	ALOX5	0.00971416	0	ALOX5AP_ALOX5	ALOX5AP - ALOX5	Blank	Blank
T_CD4_FOXP3	Mq_CCL3	ALOX5AP	ALOX5	0.00214533	0	ALOX5AP_ALOX5	ALOX5AP - ALOX5	Blank	Blank
T_CD8	Mq_CCL3	ALOX5AP	ALOX5	0.00300999	0	ALOX5AP_ALOX5	ALOX5AP - ALOX5	Blank	Blank
T_gd	Mq_CCL3	ALOX5AP	ALOX5	0.00405069	0	ALOX5AP_ALOX5	ALOX5AP - ALOX5	Blank	Blank
NK	Mq_M0	ALOX5AP	ALOX5	0.00489241	0	ALOX5AP_ALOX5	ALOX5AP - ALOX5	Blank	Blank
T_CD4_DR-	Mq_M0	ALOX5AP	ALOX5	0.0045821	0	ALOX5AP_ALOX5	ALOX5AP - ALOX5	Blank	Blank
T_CD4_DR+	Mq_M0	ALOX5AP	ALOX5	0.0137208	0	ALOX5AP_ALOX5	ALOX5AP - ALOX5	Blank	Blank
T_CD4_FOXP3	Mq_M0	ALOX5AP	ALOX5	0.00303975	0	ALOX5AP_ALOX5	ALOX5AP - ALOX5	Blank	Blank
T_CD8	Mq_M0	ALOX5AP	ALOX5	0.00426336	0	ALOX5AP_ALOX5	ALOX5AP - ALOX5	Blank	Blank
T_gd	Mq_M0	ALOX5AP	ALOX5	0.00573492	0	ALOX5AP_ALOX5	ALOX5AP - ALOX5	Blank	Blank
NK	Mq_PPARG	ALOX5AP	ALOX5	0.0301184	0	ALOX5AP_ALOX5	ALOX5AP - ALOX5	Blank	Blank
T_CD4_DR-	Mq_PPARG	ALOX5AP	ALOX5	0.0282535	0	ALOX5AP_ALOX5	ALOX5AP - ALOX5	Blank	Blank
T_CD4_DR+	Mq_PPARG	ALOX5AP	ALOX5	0.0807723	0	ALOX5AP_ALOX5	ALOX5AP - ALOX5	Blank	Blank
T_CD4_FOXP3	Mq_PPARG	ALOX5AP	ALOX5	0.0188945	0	ALOX5AP_ALOX5	ALOX5AP - ALOX5	Blank	Blank
T_CD8	Mq_PPARG	ALOX5AP	ALOX5	0.0263317	0	ALOX5AP_ALOX5	ALOX5AP - ALOX5	Blank	Blank
T_gd	Mq_PPARG	ALOX5AP	ALOX5	0.0351516	0	ALOX5AP_ALOX5	ALOX5AP - ALOX5	Blank	Blank
NK	cDC1	SELL	SELPLG	0.0137415	0	SELL_SELPLG	SELL - SELPLG	Blank	Blank
T_CD4_FOXP3	cDC1	SELL	SELPLG	0.03482	0	SELL_SELPLG	SELL - SELPLG	Blank	Blank
T_naive	cDC1	SELL	SELPLG	0.0619266	0	SELL_SELPLG	SELL - SELPLG	Blank	Blank
NK	cDC2	SELL	SELPLG	0.00870489	0	SELL_SELPLG	SELL - SELPLG	Blank	Blank
T_CD4_FOXP3	cDC2	SELL	SELPLG	0.0222317	0	SELL_SELPLG	SELL - SELPLG	Blank	Blank
T_naive	cDC2	SELL	SELPLG	0.0399441	0	SELL_SELPLG	SELL - SELPLG	Blank	Blank
NK	Mq_APOE_low	SELL	SELPLG	0.00827958	0	SELL_SELPLG	SELL - SELPLG	Blank	Blank
T_CD4_FOXP3	Mq_APOE_low	SELL	SELPLG	0.0211596	0	SELL_SELPLG	SELL - SELPLG	Blank	Blank
T_naive	Mq_APOE_low	SELL	SELPLG	0.0380511	0	SELL_SELPLG	SELL - SELPLG	Blank	Blank
NK	Mq_CCL3	SELL	SELPLG	0.00416598	0	SELL_SELPLG	SELL - SELPLG	Blank	Blank
T_CD4_FOXP3	Mq_CCL3	SELL	SELPLG	0.0107159	0	SELL_SELPLG	SELL - SELPLG	Blank	Blank
T_naive	Mq_CCL3	SELL	SELPLG	0.0194358	0	SELL_SELPLG	SELL - SELPLG	Blank	Blank
NK	Mq_GPNMB	SELL	SELPLG	0.00411653	0	SELL_SELPLG	SELL - SELPLG	Blank	Blank
T_CD4_FOXP3	Mq_GPNMB	SELL	SELPLG	0.0105895	0	SELL_SELPLG	SELL - SELPLG	Blank	Blank
T_naive	Mq_GPNMB	SELL	SELPLG	0.0192086	0	SELL_SELPLG	SELL - SELPLG	Blank	Blank
NK	Mq_M0	SELL	SELPLG	0.0115175	0	SELL_SELPLG	SELL - SELPLG	Blank	Blank
T_CD4_FOXP3	Mq_M0	SELL	SELPLG	0.0292857	0	SELL_SELPLG	SELL - SELPLG	Blank	Blank
T_naive	Mq_M0	SELL	SELPLG	0.0523176	0	SELL_SELPLG	SELL - SELPLG	Blank	Blank
NK	Mq_PPARG	SELL	SELPLG	0.016193	0	SELL_SELPLG	SELL - SELPLG	Blank	Blank
T_CD4_FOXP3	Mq_PPARG	SELL	SELPLG	0.0408759	0	SELL_SELPLG	SELL - SELPLG	Blank	Blank
T_naive	Mq_PPARG	SELL	SELPLG	0.0723436	0	SELL_SELPLG	SELL - SELPLG	Blank	Blank
NK	pDC	SELL	SELPLG	0.0171455	0	SELL_SELPLG	SELL - SELPLG	Blank	Blank
T_CD4_FOXP3	pDC	SELL	SELPLG	0.0432165	0	SELL_SELPLG	SELL - SELPLG	Blank	Blank
T_naive	pDC	SELL	SELPLG	0.0763427	0	SELL_SELPLG	SELL - SELPLG	Blank	Blank
NK	pDC	BST2	LILRA4	0.0295224	0	BST2_LILRA4	BST2 - LILRA4	Blank	Blank
T_CD4_FOXP3	pDC	BST2	LILRA4	0.022212	0	BST2_LILRA4	BST2 - LILRA4	Blank	Blank
T_CD4_FOXP3	cDC1	NAMPT	P2RY6	0.00343443	0	NAMPT_P2RY6	NAMPT - P2RY6	Blank	Blank
T_CD4_FOXP3	Mq_APOE_low	NAMPT	P2RY6	0.00355088	0	NAMPT_P2RY6	NAMPT - P2RY6	Blank	Blank
T_CD4_FOXP3	Mq_GPNMB	ENTPD1	ADORA3	0.0129579	0	ENTPD1_ADORA3	ENTPD1 - ADORA3	Blank	Blank
cDC1	T_CD4_DR-	ALCAM	CD6	0.00254205	0	ALCAM_CD6	ALCAM - CD6	ALCAM	Cell-Cell Contact	KEGG: hsa04514
cDC2	T_CD4_DR-	ALCAM	CD6	0.00791941	0	ALCAM_CD6	ALCAM - CD6	ALCAM	Cell-Cell Contact	KEGG: hsa04514
Mq_APOE_low	T_CD4_DR-	ALCAM	CD6	0.00307275	0	ALCAM_CD6	ALCAM - CD6	ALCAM	Cell-Cell Contact	KEGG: hsa04514
Mq_CCL3	T_CD4_DR-	ALCAM	CD6	0.0044008	0	ALCAM_CD6	ALCAM - CD6	ALCAM	Cell-Cell Contact	KEGG: hsa04514
Mq_PPARG	T_CD4_DR-	ALCAM	CD6	0.0103169	0	ALCAM_CD6	ALCAM - CD6	ALCAM	Cell-Cell Contact	KEGG: hsa04514
pDC	T_CD4_DR-	ALCAM	CD6	0.00117586	0	ALCAM_CD6	ALCAM - CD6	ALCAM	Cell-Cell Contact	KEGG: hsa04514
cDC1	T_CD4_DR+	ALCAM	CD6	0.00282045	0	ALCAM_CD6	ALCAM - CD6	ALCAM	Cell-Cell Contact	KEGG: hsa04514
cDC2	T_CD4_DR+	ALCAM	CD6	0.00878157	0	ALCAM_CD6	ALCAM - CD6	ALCAM	Cell-Cell Contact	KEGG: hsa04514
Mq_APOE_low	T_CD4_DR+	ALCAM	CD6	0.00340908	0	ALCAM_CD6	ALCAM - CD6	ALCAM	Cell-Cell Contact	KEGG: hsa04514
Mq_CCL3	T_CD4_DR+	ALCAM	CD6	0.00488179	0	ALCAM_CD6	ALCAM - CD6	ALCAM	Cell-Cell Contact	KEGG: hsa04514
Mq_PPARG	T_CD4_DR+	ALCAM	CD6	0.011437	0	ALCAM_CD6	ALCAM - CD6	ALCAM	Cell-Cell Contact	KEGG: hsa04514
pDC	T_CD4_DR+	ALCAM	CD6	0.00130484	0	ALCAM_CD6	ALCAM - CD6	ALCAM	Cell-Cell Contact	KEGG: hsa04514
cDC1	T_CD8	ALCAM	CD6	0.0022229	0	ALCAM_CD6	ALCAM - CD6	ALCAM	Cell-Cell Contact	KEGG: hsa04514
cDC2	T_CD8	ALCAM	CD6	0.00692985	0	ALCAM_CD6	ALCAM - CD6	ALCAM	Cell-Cell Contact	KEGG: hsa04514
Mq_APOE_low	T_CD8	ALCAM	CD6	0.00268715	0	ALCAM_CD6	ALCAM - CD6	ALCAM	Cell-Cell Contact	KEGG: hsa04514
Mq_CCL3	T_CD8	ALCAM	CD6	0.0038492	0	ALCAM_CD6	ALCAM - CD6	ALCAM	Cell-Cell Contact	KEGG: hsa04514
Mq_PPARG	T_CD8	ALCAM	CD6	0.00903045	0	ALCAM_CD6	ALCAM - CD6	ALCAM	Cell-Cell Contact	KEGG: hsa04514
pDC	T_CD8	ALCAM	CD6	0.00102806	0	ALCAM_CD6	ALCAM - CD6	ALCAM	Cell-Cell Contact	KEGG: hsa04514
cDC1	T_gd	ALCAM	CD6	0.00175622	0	ALCAM_CD6	ALCAM - CD6	ALCAM	Cell-Cell Contact	KEGG: hsa04514
cDC2	T_gd	ALCAM	CD6	0.00548041	0	ALCAM_CD6	ALCAM - CD6	ALCAM	Cell-Cell Contact	KEGG: hsa04514
Mq_APOE_low	T_gd	ALCAM	CD6	0.00212321	0	ALCAM_CD6	ALCAM - CD6	ALCAM	Cell-Cell Contact	KEGG: hsa04514
Mq_CCL3	T_gd	ALCAM	CD6	0.00304213	0	ALCAM_CD6	ALCAM - CD6	ALCAM	Cell-Cell Contact	KEGG: hsa04514
Mq_PPARG	T_gd	ALCAM	CD6	0.00714481	0	ALCAM_CD6	ALCAM - CD6	ALCAM	Cell-Cell Contact	KEGG: hsa04514
pDC	T_gd	ALCAM	CD6	0.000812022	0	ALCAM_CD6	ALCAM - CD6	ALCAM	Cell-Cell Contact	KEGG: hsa04514
cDC1	T_naive	ALCAM	CD6	0.00194662	0	ALCAM_CD6	ALCAM - CD6	ALCAM	Cell-Cell Contact	KEGG: hsa04514
cDC2	T_naive	ALCAM	CD6	0.0060721	0	ALCAM_CD6	ALCAM - CD6	ALCAM	Cell-Cell Contact	KEGG: hsa04514
Mq_APOE_low	T_naive	ALCAM	CD6	0.0023533	0	ALCAM_CD6	ALCAM - CD6	ALCAM	Cell-Cell Contact	KEGG: hsa04514
Mq_CCL3	T_naive	ALCAM	CD6	0.00337147	0	ALCAM_CD6	ALCAM - CD6	ALCAM	Cell-Cell Contact	KEGG: hsa04514
Mq_PPARG	T_naive	ALCAM	CD6	0.00791477	0	ALCAM_CD6	ALCAM - CD6	ALCAM	Cell-Cell Contact	KEGG: hsa04514
pDC	T_naive	ALCAM	CD6	0.000900148	0	ALCAM_CD6	ALCAM - CD6	ALCAM	Cell-Cell Contact	KEGG: hsa04514
cDC2	NK	APP	CD74	0.0197844	0	APP_CD74	APP - CD74	APP	Cell-Cell Contact	PMID: 19849849
Mq_APOE_low	NK	APP	CD74	0.0182354	0.01	APP_CD74	APP - CD74	APP	Cell-Cell Contact	PMID: 19849849
Mq_GPNMB	NK	APP	CD74	0.025652	0	APP_CD74	APP - CD74	APP	Cell-Cell Contact	PMID: 19849849
Mq_PPARG	NK	APP	CD74	0.0855496	0	APP_CD74	APP - CD74	APP	Cell-Cell Contact	PMID: 19849849
pDC	NK	APP	CD74	0.142053	0	APP_CD74	APP - CD74	APP	Cell-Cell Contact	PMID: 19849849
cDC2	T_CD4_DR-	APP	CD74	0.0112137	0.01	APP_CD74	APP - CD74	APP	Cell-Cell Contact	PMID: 19849849
Mq_APOE_low	T_CD4_DR-	APP	CD74	0.0103286	0.05	APP_CD74	APP - CD74	APP	Cell-Cell Contact	PMID: 19849849
Mq_GPNMB	T_CD4_DR-	APP	CD74	0.0145771	0.01	APP_CD74	APP - CD74	APP	Cell-Cell Contact	PMID: 19849849
Mq_PPARG	T_CD4_DR-	APP	CD74	0.0499403	0	APP_CD74	APP - CD74	APP	Cell-Cell Contact	PMID: 19849849
pDC	T_CD4_DR-	APP	CD74	0.085114	0	APP_CD74	APP - CD74	APP	Cell-Cell Contact	PMID: 19849849
cDC2	T_CD4_DR+	APP	CD74	0.023723	0	APP_CD74	APP - CD74	APP	Cell-Cell Contact	PMID: 19849849
Mq_APOE_low	T_CD4_DR+	APP	CD74	0.0218725	0	APP_CD74	APP - CD74	APP	Cell-Cell Contact	PMID: 19849849
Mq_GPNMB	T_CD4_DR+	APP	CD74	0.030722	0	APP_CD74	APP - CD74	APP	Cell-Cell Contact	PMID: 19849849
Mq_PPARG	T_CD4_DR+	APP	CD74	0.101228	0	APP_CD74	APP - CD74	APP	Cell-Cell Contact	PMID: 19849849
pDC	T_CD4_DR+	APP	CD74	0.166206	0	APP_CD74	APP - CD74	APP	Cell-Cell Contact	PMID: 19849849
cDC2	T_CD4_FOXP3	APP	CD74	0.0254494	0	APP_CD74	APP - CD74	APP	Cell-Cell Contact	PMID: 19849849
Mq_APOE_low	T_CD4_FOXP3	APP	CD74	0.0234674	0.01	APP_CD74	APP - CD74	APP	Cell-Cell Contact	PMID: 19849849
Mq_GPNMB	T_CD4_FOXP3	APP	CD74	0.0329405	0	APP_CD74	APP - CD74	APP	Cell-Cell Contact	PMID: 19849849
Mq_PPARG	T_CD4_FOXP3	APP	CD74	0.107971	0	APP_CD74	APP - CD74	APP	Cell-Cell Contact	PMID: 19849849
pDC	T_CD4_FOXP3	APP	CD74	0.176427	0	APP_CD74	APP - CD74	APP	Cell-Cell Contact	PMID: 19849849
cDC2	T_CD8	APP	CD74	0.0192167	0	APP_CD74	APP - CD74	APP	Cell-Cell Contact	PMID: 19849849
Mq_APOE_low	T_CD8	APP	CD74	0.0177113	0	APP_CD74	APP - CD74	APP	Cell-Cell Contact	PMID: 19849849
Mq_GPNMB	T_CD8	APP	CD74	0.0249202	0	APP_CD74	APP - CD74	APP	Cell-Cell Contact	PMID: 19849849
Mq_PPARG	T_CD8	APP	CD74	0.083255	0	APP_CD74	APP - CD74	APP	Cell-Cell Contact	PMID: 19849849
pDC	T_CD8	APP	CD74	0.138473	0	APP_CD74	APP - CD74	APP	Cell-Cell Contact	PMID: 19849849
cDC2	T_gd	APP	CD74	0.019017	0	APP_CD74	APP - CD74	APP	Cell-Cell Contact	PMID: 19849849
Mq_APOE_low	T_gd	APP	CD74	0.017527	0	APP_CD74	APP - CD74	APP	Cell-Cell Contact	PMID: 19849849
Mq_GPNMB	T_gd	APP	CD74	0.0246626	0	APP_CD74	APP - CD74	APP	Cell-Cell Contact	PMID: 19849849
Mq_PPARG	T_gd	APP	CD74	0.0824456	0	APP_CD74	APP - CD74	APP	Cell-Cell Contact	PMID: 19849849
pDC	T_gd	APP	CD74	0.137207	0	APP_CD74	APP - CD74	APP	Cell-Cell Contact	PMID: 19849849
cDC2	T_naive	APP	CD74	0.00974935	0.04	APP_CD74	APP - CD74	APP	Cell-Cell Contact	PMID: 19849849
Mq_APOE_low	T_naive	APP	CD74	0.00897882	0.05	APP_CD74	APP - CD74	APP	Cell-Cell Contact	PMID: 19849849
Mq_GPNMB	T_naive	APP	CD74	0.0126792	0.04	APP_CD74	APP - CD74	APP	Cell-Cell Contact	PMID: 19849849
Mq_PPARG	T_naive	APP	CD74	0.0436422	0	APP_CD74	APP - CD74	APP	Cell-Cell Contact	PMID: 19849849
pDC	T_naive	APP	CD74	0.0747289	0	APP_CD74	APP - CD74	APP	Cell-Cell Contact	PMID: 19849849
cDC1	T_CD4_FOXP3	BTLA	TNFRSF14	0.00174363	0	BTLA_TNFRSF14	BTLA - TNFRSF14	BTLA	Secreted Signaling	PMID: 21941365
cDC1	T_naive	BTLA	TNFRSF14	0.00060249	0	BTLA_TNFRSF14	BTLA - TNFRSF14	BTLA	Secreted Signaling	PMID: 21941365
Mq_CCL3	T_CD4_DR+	CCL4L2	VSIR	0.00490146	0	CCL4L2_VSIR	CCL4L2 - VSIR	CCL	Secreted Signaling
Mq_PPARG	T_CD4_DR-	CCL5	CCR5	0.000732827	0	CCL5_CCR5	CCL5 - CCR5	CCL	Secreted Signaling	KEGG: hsa04060
Mq_PPARG	T_CD4_DR+	CCL5	CCR5	0.000854477	0	CCL5_CCR5	CCL5 - CCR5	CCL	Secreted Signaling	KEGG: hsa04060
Mq_PPARG	T_CD8	CCL5	CCR5	0.00132197	0	CCL5_CCR5	CCL5 - CCR5	CCL	Secreted Signaling	KEGG: hsa04060
Mq_APOE_low	T_CD4_DR-	CCL3	CCR5	0.000385596	0	CCL3_CCR5	CCL3 - CCR5	CCL	Secreted Signaling	KEGG: hsa04060
Mq_CCL3	T_CD4_DR-	CCL3	CCR5	0.0138442	0	CCL3_CCR5	CCL3 - CCR5	CCL	Secreted Signaling	KEGG: hsa04060
Mq_GPNMB	T_CD4_DR-	CCL3	CCR5	0.00895699	0	CCL3_CCR5	CCL3 - CCR5	CCL	Secreted Signaling	KEGG: hsa04060
Mq_APOE_low	T_CD4_DR+	CCL3	CCR5	0.000449631	0	CCL3_CCR5	CCL3 - CCR5	CCL	Secreted Signaling	KEGG: hsa04060
Mq_CCL3	T_CD4_DR+	CCL3	CCR5	0.0161073	0	CCL3_CCR5	CCL3 - CCR5	CCL	Secreted Signaling	KEGG: hsa04060
Mq_GPNMB	T_CD4_DR+	CCL3	CCR5	0.0104296	0	CCL3_CCR5	CCL3 - CCR5	CCL	Secreted Signaling	KEGG: hsa04060
Mq_APOE_low	T_CD8	CCL3	CCR5	0.000695783	0	CCL3_CCR5	CCL3 - CCR5	CCL	Secreted Signaling	KEGG: hsa04060
Mq_CCL3	T_CD8	CCL3	CCR5	0.0247133	0	CCL3_CCR5	CCL3 - CCR5	CCL	Secreted Signaling	KEGG: hsa04060
Mq_GPNMB	T_CD8	CCL3	CCR5	0.0160516	0	CCL3_CCR5	CCL3 - CCR5	CCL	Secreted Signaling	KEGG: hsa04060
Mq_APOE_low	T_CD4_DR-	CCL2	CCR2	0.00115851	0	CCL2_CCR2	CCL2 - CCR2	CCL	Secreted Signaling	KEGG: hsa04060
Mq_CCL3	T_CD4_DR-	CCL2	CCR2	0.00253397	0	CCL2_CCR2	CCL2 - CCR2	CCL	Secreted Signaling	KEGG: hsa04060
Mq_CCL3	T_CD4_DR-	CCL4	CCR5	0.0141975	0	CCL4_CCR5	CCL4 - CCR5	CCL	Secreted Signaling	KEGG: hsa04060
Mq_GPNMB	T_CD4_DR-	CCL4	CCR5	0.00361094	0	CCL4_CCR5	CCL4 - CCR5	CCL	Secreted Signaling	KEGG: hsa04060
Mq_PPARG	T_CD4_DR-	CCL4	CCR5	0.000129467	0	CCL4_CCR5	CCL4 - CCR5	CCL	Secreted Signaling	KEGG: hsa04060
Mq_CCL3	T_CD4_DR+	CCL4	CCR5	0.0165174	0	CCL4_CCR5	CCL4 - CCR5	CCL	Secreted Signaling	KEGG: hsa04060
Mq_GPNMB	T_CD4_DR+	CCL4	CCR5	0.00420834	0	CCL4_CCR5	CCL4 - CCR5	CCL	Secreted Signaling	KEGG: hsa04060
Mq_PPARG	T_CD4_DR+	CCL4	CCR5	0.000150974	0	CCL4_CCR5	CCL4 - CCR5	CCL	Secreted Signaling	KEGG: hsa04060
Mq_CCL3	T_CD8	CCL4	CCR5	0.0253369	0	CCL4_CCR5	CCL4 - CCR5	CCL	Secreted Signaling	KEGG: hsa04060
Mq_GPNMB	T_CD8	CCL4	CCR5	0.00649882	0	CCL4_CCR5	CCL4 - CCR5	CCL	Secreted Signaling	KEGG: hsa04060
Mq_PPARG	T_CD8	CCL4	CCR5	0.000233663	0	CCL4_CCR5	CCL4 - CCR5	CCL	Secreted Signaling	KEGG: hsa04060
cDC1	T_CD4_FOXP3	CD86	CD28	0.00195826	0	CD86_CD28	CD86 - CD28	CD86	Cell-Cell Contact	PMID: 23954143
cDC2	T_CD4_FOXP3	CD86	CD28	0.00663412	0	CD86_CD28	CD86 - CD28	CD86	Cell-Cell Contact	PMID: 23954143
Mq_APOE_low	T_CD4_FOXP3	CD86	CD28	0.00554176	0	CD86_CD28	CD86 - CD28	CD86	Cell-Cell Contact	PMID: 23954143
Mq_CCL3	T_CD4_FOXP3	CD86	CD28	0.00249105	0	CD86_CD28	CD86 - CD28	CD86	Cell-Cell Contact	PMID: 23954143
Mq_GPNMB	T_CD4_FOXP3	CD86	CD28	0.00267407	0	CD86_CD28	CD86 - CD28	CD86	Cell-Cell Contact	PMID: 23954143
Mq_M0	T_CD4_FOXP3	CD86	CD28	0.00274648	0	CD86_CD28	CD86 - CD28	CD86	Cell-Cell Contact	PMID: 23954143
Mq_PPARG	T_CD4_FOXP3	CD86	CD28	0.00629497	0	CD86_CD28	CD86 - CD28	CD86	Cell-Cell Contact	PMID: 23954143
cDC1	T_CD4_FOXP3	CD86	CTLA4	0.0124104	0	CD86_CTLA4	CD86 - CTLA4	CD86	Cell-Cell Contact	PMID: 23954143
cDC2	T_CD4_FOXP3	CD86	CTLA4	0.041018	0	CD86_CTLA4	CD86 - CTLA4	CD86	Cell-Cell Contact	PMID: 23954143
Mq_APOE_low	T_CD4_FOXP3	CD86	CTLA4	0.0344604	0	CD86_CTLA4	CD86 - CTLA4	CD86	Cell-Cell Contact	PMID: 23954143
Mq_CCL3	T_CD4_FOXP3	CD86	CTLA4	0.0157422	0	CD86_CTLA4	CD86 - CTLA4	CD86	Cell-Cell Contact	PMID: 23954143
Mq_GPNMB	T_CD4_FOXP3	CD86	CTLA4	0.0168823	0	CD86_CTLA4	CD86 - CTLA4	CD86	Cell-Cell Contact	PMID: 23954143
Mq_M0	T_CD4_FOXP3	CD86	CTLA4	0.0173327	0	CD86_CTLA4	CD86 - CTLA4	CD86	Cell-Cell Contact	PMID: 23954143
Mq_PPARG	T_CD4_FOXP3	CD86	CTLA4	0.0389901	0	CD86_CTLA4	CD86 - CTLA4	CD86	Cell-Cell Contact	PMID: 23954143
cDC1	NK	CLEC2B	KLRF1	0.00783901	0	CLEC2B_KLRF1	CLEC2B - KLRF1	CLEC	Cell-Cell Contact
cDC2	NK	CLEC2B	KLRF1	0.00992294	0	CLEC2B_KLRF1	CLEC2B - KLRF1	CLEC	Cell-Cell Contact
Mq_APOE_low	NK	CLEC2B	KLRF1	0.03522	0	CLEC2B_KLRF1	CLEC2B - KLRF1	CLEC	Cell-Cell Contact
Mq_CCL3	NK	CLEC2B	KLRF1	0.012881	0	CLEC2B_KLRF1	CLEC2B - KLRF1	CLEC	Cell-Cell Contact
Mq_GPNMB	NK	CLEC2B	KLRF1	0.017086	0	CLEC2B_KLRF1	CLEC2B - KLRF1	CLEC	Cell-Cell Contact
Mq_M0	NK	CLEC2B	KLRF1	0.0114084	0	CLEC2B_KLRF1	CLEC2B - KLRF1	CLEC	Cell-Cell Contact
Mq_PPARG	NK	CLEC2B	KLRF1	0.00497547	0	CLEC2B_KLRF1	CLEC2B - KLRF1	CLEC	Cell-Cell Contact
pDC	NK	CLEC2B	KLRF1	0.027859	0	CLEC2B_KLRF1	CLEC2B - KLRF1	CLEC	Cell-Cell Contact
cDC1	NK	CLEC2D	KLRB1	0.00661841	0	CLEC2D_KLRB1	CLEC2D - KLRB1	CLEC	Cell-Cell Contact
cDC2	NK	CLEC2D	KLRB1	0.0139339	0	CLEC2D_KLRB1	CLEC2D - KLRB1	CLEC	Cell-Cell Contact
Mq_APOE_low	NK	CLEC2D	KLRB1	0.00955805	0	CLEC2D_KLRB1	CLEC2D - KLRB1	CLEC	Cell-Cell Contact
cDC1	T_CD4_DR-	CLEC2D	KLRB1	0.00597021	0	CLEC2D_KLRB1	CLEC2D - KLRB1	CLEC	Cell-Cell Contact
cDC2	T_CD4_DR-	CLEC2D	KLRB1	0.0125783	0	CLEC2D_KLRB1	CLEC2D - KLRB1	CLEC	Cell-Cell Contact
Mq_APOE_low	T_CD4_DR-	CLEC2D	KLRB1	0.00862445	0	CLEC2D_KLRB1	CLEC2D - KLRB1	CLEC	Cell-Cell Contact
cDC1	T_CD4_DR+	CLEC2D	KLRB1	0.00206983	0	CLEC2D_KLRB1	CLEC2D - KLRB1	CLEC	Cell-Cell Contact
cDC2	T_CD4_DR+	CLEC2D	KLRB1	0.00437985	0	CLEC2D_KLRB1	CLEC2D - KLRB1	CLEC	Cell-Cell Contact
Mq_APOE_low	T_CD4_DR+	CLEC2D	KLRB1	0.00299526	0	CLEC2D_KLRB1	CLEC2D - KLRB1	CLEC	Cell-Cell Contact
cDC1	T_CD4_DR-	CXCL16	CXCR6	0.0112237	0	CXCL16_CXCR6	CXCL16 - CXCR6	CXCL	Secreted Signaling	KEGG: hsa04060
cDC2	T_CD4_DR-	CXCL16	CXCR6	0.0122176	0	CXCL16_CXCR6	CXCL16 - CXCR6	CXCL	Secreted Signaling	KEGG: hsa04060
Mast	T_CD4_DR-	CXCL16	CXCR6	0.0118698	0	CXCL16_CXCR6	CXCL16 - CXCR6	CXCL	Secreted Signaling	KEGG: hsa04060
Mq_APOE_low	T_CD4_DR-	CXCL16	CXCR6	0.0129978	0	CXCL16_CXCR6	CXCL16 - CXCR6	CXCL	Secreted Signaling	KEGG: hsa04060
Mq_CCL3	T_CD4_DR-	CXCL16	CXCR6	0.0164805	0	CXCL16_CXCR6	CXCL16 - CXCR6	CXCL	Secreted Signaling	KEGG: hsa04060
Mq_GPNMB	T_CD4_DR-	CXCL16	CXCR6	0.0140951	0	CXCL16_CXCR6	CXCL16 - CXCR6	CXCL	Secreted Signaling	KEGG: hsa04060
Mq_M0	T_CD4_DR-	CXCL16	CXCR6	0.00465108	0	CXCL16_CXCR6	CXCL16 - CXCR6	CXCL	Secreted Signaling	KEGG: hsa04060
Mq_PPARG	T_CD4_DR-	CXCL16	CXCR6	0.0338141	0	CXCL16_CXCR6	CXCL16 - CXCR6	CXCL	Secreted Signaling	KEGG: hsa04060
pDC	T_CD4_DR-	CXCL16	CXCR6	0.00418884	0	CXCL16_CXCR6	CXCL16 - CXCR6	CXCL	Secreted Signaling	KEGG: hsa04060
cDC1	T_CD4_FOXP3	CXCL16	CXCR6	0.0106036	0	CXCL16_CXCR6	CXCL16 - CXCR6	CXCL	Secreted Signaling	KEGG: hsa04060
cDC2	T_CD4_FOXP3	CXCL16	CXCR6	0.0115433	0	CXCL16_CXCR6	CXCL16 - CXCR6	CXCL	Secreted Signaling	KEGG: hsa04060
Mast	T_CD4_FOXP3	CXCL16	CXCR6	0.0112144	0	CXCL16_CXCR6	CXCL16 - CXCR6	CXCL	Secreted Signaling	KEGG: hsa04060
Mq_APOE_low	T_CD4_FOXP3	CXCL16	CXCR6	0.012281	0	CXCL16_CXCR6	CXCL16 - CXCR6	CXCL	Secreted Signaling	KEGG: hsa04060
Mq_CCL3	T_CD4_FOXP3	CXCL16	CXCR6	0.0155747	0	CXCL16_CXCR6	CXCL16 - CXCR6	CXCL	Secreted Signaling	KEGG: hsa04060
Mq_GPNMB	T_CD4_FOXP3	CXCL16	CXCR6	0.0133186	0	CXCL16_CXCR6	CXCL16 - CXCR6	CXCL	Secreted Signaling	KEGG: hsa04060
Mq_M0	T_CD4_FOXP3	CXCL16	CXCR6	0.00439252	0	CXCL16_CXCR6	CXCL16 - CXCR6	CXCL	Secreted Signaling	KEGG: hsa04060
Mq_PPARG	T_CD4_FOXP3	CXCL16	CXCR6	0.0319864	0	CXCL16_CXCR6	CXCL16 - CXCR6	CXCL	Secreted Signaling	KEGG: hsa04060
pDC	T_CD4_FOXP3	CXCL16	CXCR6	0.00395588	0	CXCL16_CXCR6	CXCL16 - CXCR6	CXCL	Secreted Signaling	KEGG: hsa04060
cDC1	T_CD8	CXCL16	CXCR6	0.0104401	0	CXCL16_CXCR6	CXCL16 - CXCR6	CXCL	Secreted Signaling	KEGG: hsa04060
cDC2	T_CD8	CXCL16	CXCR6	0.0113654	0	CXCL16_CXCR6	CXCL16 - CXCR6	CXCL	Secreted Signaling	KEGG: hsa04060
Mast	T_CD8	CXCL16	CXCR6	0.0110415	0	CXCL16_CXCR6	CXCL16 - CXCR6	CXCL	Secreted Signaling	KEGG: hsa04060
Mq_APOE_low	T_CD8	CXCL16	CXCR6	0.0120918	0	CXCL16_CXCR6	CXCL16 - CXCR6	CXCL	Secreted Signaling	KEGG: hsa04060
Mq_CCL3	T_CD8	CXCL16	CXCR6	0.0153356	0	CXCL16_CXCR6	CXCL16 - CXCR6	CXCL	Secreted Signaling	KEGG: hsa04060
Mq_GPNMB	T_CD8	CXCL16	CXCR6	0.0131137	0	CXCL16_CXCR6	CXCL16 - CXCR6	CXCL	Secreted Signaling	KEGG: hsa04060
Mq_M0	T_CD8	CXCL16	CXCR6	0.00432434	0	CXCL16_CXCR6	CXCL16 - CXCR6	CXCL	Secreted Signaling	KEGG: hsa04060
Mq_PPARG	T_CD8	CXCL16	CXCR6	0.0315035	0	CXCL16_CXCR6	CXCL16 - CXCR6	CXCL	Secreted Signaling	KEGG: hsa04060
pDC	T_CD8	CXCL16	CXCR6	0.00389445	0	CXCL16_CXCR6	CXCL16 - CXCR6	CXCL	Secreted Signaling	KEGG: hsa04060
Mq_GPNMB	NK	CXCL12	CXCR4	8.02725e-19	0	CXCL12_CXCR4	CXCL12 - CXCR4	CXCL	Secreted Signaling	KEGG: hsa04060
Mq_GPNMB	T_CD4_DR-	CXCL12	CXCR4	0.0131743	0	CXCL12_CXCR4	CXCL12 - CXCR4	CXCL	Secreted Signaling	KEGG: hsa04060
Mq_GPNMB	T_CD4_DR+	CXCL12	CXCR4	0.00812092	0	CXCL12_CXCR4	CXCL12 - CXCR4	CXCL	Secreted Signaling	KEGG: hsa04060
Mq_GPNMB	T_CD4_FOXP3	CXCL12	CXCR4	0.00189297	0	CXCL12_CXCR4	CXCL12 - CXCR4	CXCL	Secreted Signaling	KEGG: hsa04060
Mq_GPNMB	T_CD8	CXCL12	CXCR4	0.0101164	0	CXCL12_CXCR4	CXCL12 - CXCR4	CXCL	Secreted Signaling	KEGG: hsa04060
Mq_GPNMB	T_gd	CXCL12	CXCR4	0.00336803	0	CXCL12_CXCR4	CXCL12 - CXCR4	CXCL	Secreted Signaling	KEGG: hsa04060
Mq_GPNMB	T_naive	CXCL12	CXCR4	0.00321256	0	CXCL12_CXCR4	CXCL12 - CXCR4	CXCL	Secreted Signaling	KEGG: hsa04060
Mq_CCL3	T_CD4_DR-	CXCL2	DPP4	0.00566425	0	CXCL2_DPP4	CXCL2 - DPP4	CXCL	Secreted Signaling
Mq_GPNMB	T_CD4_DR-	CXCL12	DPP4	0.00229144	0	CXCL12_DPP4	CXCL12 - DPP4	CXCL	Secreted Signaling
Mq_GPNMB	T_CD4_DR-	CXCL12	CXCR3	0.00123975	0	CXCL12_CXCR3	CXCL12 - CXCR3	CXCL	Secreted Signaling
Mq_GPNMB	T_CD4_DR+	CXCL12	CXCR3	0.00155575	0	CXCL12_CXCR3	CXCL12 - CXCR3	CXCL	Secreted Signaling
Mq_GPNMB	T_CD4_FOXP3	CXCL12	CXCR3	0.00224166	0	CXCL12_CXCR3	CXCL12 - CXCR3	CXCL	Secreted Signaling
Mq_GPNMB	T_CD8	CXCL12	CXCR3	0.00198968	0	CXCL12_CXCR3	CXCL12 - CXCR3	CXCL	Secreted Signaling
Mq_GPNMB	T_gd	CXCL12	CXCR3	0.00204825	0	CXCL12_CXCR3	CXCL12 - CXCR3	CXCL	Secreted Signaling
Mq_PPARG	NK	FAM3C	CLEC2D	0.00117734	0	FAM3C_CLEC2D	FAM3C - CLEC2D	FAM	Cell-Cell Contact
Mq_PPARG	T_CD4_DR-	FAM3C	CLEC2D	0.00297053	0	FAM3C_CLEC2D	FAM3C - CLEC2D	FAM	Cell-Cell Contact
Mq_PPARG	T_CD4_DR+	FAM3C	CLEC2D	0.00262182	0	FAM3C_CLEC2D	FAM3C - CLEC2D	FAM	Cell-Cell Contact
Mq_PPARG	T_CD4_FOXP3	FAM3C	CLEC2D	0.00364097	0	FAM3C_CLEC2D	FAM3C - CLEC2D	FAM	Cell-Cell Contact
Mq_PPARG	T_CD8	FAM3C	CLEC2D	0.00376549	0	FAM3C_CLEC2D	FAM3C - CLEC2D	FAM	Cell-Cell Contact
Mq_PPARG	T_gd	FAM3C	CLEC2D	0.00297401	0	FAM3C_CLEC2D	FAM3C - CLEC2D	FAM	Cell-Cell Contact
Mq_PPARG	T_naive	FAM3C	CLEC2D	0.00285026	0	FAM3C_CLEC2D	FAM3C - CLEC2D	FAM	Cell-Cell Contact
Mq_PPARG	NK	FAM3C	HLA-C	0.00802595	0.04	FAM3C_HLA-C	FAM3C - HLA-C	FAM	Cell-Cell Contact
Mq_PPARG	T_CD4_DR-	FAM3C	HLA-C	0.00703244	0.03	FAM3C_HLA-C	FAM3C - HLA-C	FAM	Cell-Cell Contact
Mq_PPARG	T_CD4_DR+	FAM3C	HLA-C	0.00754152	0.04	FAM3C_HLA-C	FAM3C - HLA-C	FAM	Cell-Cell Contact
Mq_PPARG	T_CD4_FOXP3	FAM3C	HLA-C	0.00813381	0.04	FAM3C_HLA-C	FAM3C - HLA-C	FAM	Cell-Cell Contact
Mq_PPARG	T_CD8	FAM3C	HLA-C	0.00769919	0.03	FAM3C_HLA-C	FAM3C - HLA-C	FAM	Cell-Cell Contact
Mq_PPARG	T_gd	FAM3C	HLA-C	0.00785327	0.04	FAM3C_HLA-C	FAM3C - HLA-C	FAM	Cell-Cell Contact
Mq_PPARG	T_naive	FAM3C	HLA-C	0.00668294	0.04	FAM3C_HLA-C	FAM3C - HLA-C	FAM	Cell-Cell Contact
Mq_PPARG	T_CD4_FOXP3	FAM3C	PDCD1	0.000372223	0	FAM3C_PDCD1	FAM3C - PDCD1	FAM	Cell-Cell Contact
cDC1	NK	LGALS9	CD47	0.0692752	0	LGALS9_CD47	LGALS9 - CD47	GALECTIN	Secreted Signaling
cDC2	NK	LGALS9	CD47	0.0553454	0	LGALS9_CD47	LGALS9 - CD47	GALECTIN	Secreted Signaling
Mq_APOE_low	NK	LGALS9	CD47	0.0544876	0	LGALS9_CD47	LGALS9 - CD47	GALECTIN	Secreted Signaling
Mq_CCL3	NK	LGALS9	CD47	0.0534216	0	LGALS9_CD47	LGALS9 - CD47	GALECTIN	Secreted Signaling
Mq_GPNMB	NK	LGALS9	CD47	0.0648072	0	LGALS9_CD47	LGALS9 - CD47	GALECTIN	Secreted Signaling
Mq_M0	NK	LGALS9	CD47	0.0685111	0	LGALS9_CD47	LGALS9 - CD47	GALECTIN	Secreted Signaling
Mq_PPARG	NK	LGALS9	CD47	0.0710268	0	LGALS9_CD47	LGALS9 - CD47	GALECTIN	Secreted Signaling
pDC	NK	LGALS9	CD47	0.027386	0	LGALS9_CD47	LGALS9 - CD47	GALECTIN	Secreted Signaling
cDC1	T_CD4_DR-	LGALS9	CD47	0.0277567	0	LGALS9_CD47	LGALS9 - CD47	GALECTIN	Secreted Signaling
cDC2	T_CD4_DR-	LGALS9	CD47	0.0219783	0	LGALS9_CD47	LGALS9 - CD47	GALECTIN	Secreted Signaling
Mq_APOE_low	T_CD4_DR-	LGALS9	CD47	0.0216258	0	LGALS9_CD47	LGALS9 - CD47	GALECTIN	Secreted Signaling
Mq_CCL3	T_CD4_DR-	LGALS9	CD47	0.0211883	0	LGALS9_CD47	LGALS9 - CD47	GALECTIN	Secreted Signaling
Mq_GPNMB	T_CD4_DR-	LGALS9	CD47	0.025892	0	LGALS9_CD47	LGALS9 - CD47	GALECTIN	Secreted Signaling
Mq_M0	T_CD4_DR-	LGALS9	CD47	0.0274371	0	LGALS9_CD47	LGALS9 - CD47	GALECTIN	Secreted Signaling
Mq_PPARG	T_CD4_DR-	LGALS9	CD47	0.0284907	0	LGALS9_CD47	LGALS9 - CD47	GALECTIN	Secreted Signaling
pDC	T_CD4_DR-	LGALS9	CD47	0.0106846	0	LGALS9_CD47	LGALS9 - CD47	GALECTIN	Secreted Signaling
cDC1	T_CD4_DR+	LGALS9	CD47	0.0204355	0	LGALS9_CD47	LGALS9 - CD47	GALECTIN	Secreted Signaling
cDC2	T_CD4_DR+	LGALS9	CD47	0.0161559	0	LGALS9_CD47	LGALS9 - CD47	GALECTIN	Secreted Signaling
Mq_APOE_low	T_CD4_DR+	LGALS9	CD47	0.0158953	0	LGALS9_CD47	LGALS9 - CD47	GALECTIN	Secreted Signaling
Mq_CCL3	T_CD4_DR+	LGALS9	CD47	0.0155718	0	LGALS9_CD47	LGALS9 - CD47	GALECTIN	Secreted Signaling
Mq_GPNMB	T_CD4_DR+	LGALS9	CD47	0.019053	0	LGALS9_CD47	LGALS9 - CD47	GALECTIN	Secreted Signaling
Mq_M0	T_CD4_DR+	LGALS9	CD47	0.0201984	0	LGALS9_CD47	LGALS9 - CD47	GALECTIN	Secreted Signaling
Mq_PPARG	T_CD4_DR+	LGALS9	CD47	0.0209801	0	LGALS9_CD47	LGALS9 - CD47	GALECTIN	Secreted Signaling
pDC	T_CD4_DR+	LGALS9	CD47	0.00783015	0	LGALS9_CD47	LGALS9 - CD47	GALECTIN	Secreted Signaling
cDC1	T_CD4_FOXP3	LGALS9	CD47	0.0175401	0	LGALS9_CD47	LGALS9 - CD47	GALECTIN	Secreted Signaling
cDC2	T_CD4_FOXP3	LGALS9	CD47	0.0138582	0	LGALS9_CD47	LGALS9 - CD47	GALECTIN	Secreted Signaling
Mq_APOE_low	T_CD4_FOXP3	LGALS9	CD47	0.0136342	0	LGALS9_CD47	LGALS9 - CD47	GALECTIN	Secreted Signaling
Mq_CCL3	T_CD4_FOXP3	LGALS9	CD47	0.0133561	0	LGALS9_CD47	LGALS9 - CD47	GALECTIN	Secreted Signaling
Mq_GPNMB	T_CD4_FOXP3	LGALS9	CD47	0.0163502	0	LGALS9_CD47	LGALS9 - CD47	GALECTIN	Secreted Signaling
Mq_M0	T_CD4_FOXP3	LGALS9	CD47	0.017336	0	LGALS9_CD47	LGALS9 - CD47	GALECTIN	Secreted Signaling
Mq_PPARG	T_CD4_FOXP3	LGALS9	CD47	0.0180089	0	LGALS9_CD47	LGALS9 - CD47	GALECTIN	Secreted Signaling
pDC	T_CD4_FOXP3	LGALS9	CD47	0.00670849	0	LGALS9_CD47	LGALS9 - CD47	GALECTIN	Secreted Signaling
cDC1	T_CD8	LGALS9	CD47	0.0307726	0	LGALS9_CD47	LGALS9 - CD47	GALECTIN	Secreted Signaling
cDC2	T_CD8	LGALS9	CD47	0.0243821	0	LGALS9_CD47	LGALS9 - CD47	GALECTIN	Secreted Signaling
Mq_APOE_low	T_CD8	LGALS9	CD47	0.023992	0	LGALS9_CD47	LGALS9 - CD47	GALECTIN	Secreted Signaling
Mq_CCL3	T_CD8	LGALS9	CD47	0.0235078	0	LGALS9_CD47	LGALS9 - CD47	GALECTIN	Secreted Signaling
Mq_GPNMB	T_CD8	LGALS9	CD47	0.0287113	0	LGALS9_CD47	LGALS9 - CD47	GALECTIN	Secreted Signaling
Mq_M0	T_CD8	LGALS9	CD47	0.0304193	0	LGALS9_CD47	LGALS9 - CD47	GALECTIN	Secreted Signaling
Mq_PPARG	T_CD8	LGALS9	CD47	0.0315838	0	LGALS9_CD47	LGALS9 - CD47	GALECTIN	Secreted Signaling
pDC	T_CD8	LGALS9	CD47	0.0118682	0	LGALS9_CD47	LGALS9 - CD47	GALECTIN	Secreted Signaling
cDC1	T_gd	LGALS9	CD47	0.0158163	0	LGALS9_CD47	LGALS9 - CD47	GALECTIN	Secreted Signaling
cDC2	T_gd	LGALS9	CD47	0.0124917	0	LGALS9_CD47	LGALS9 - CD47	GALECTIN	Secreted Signaling
Mq_APOE_low	T_gd	LGALS9	CD47	0.0122895	0	LGALS9_CD47	LGALS9 - CD47	GALECTIN	Secreted Signaling
Mq_CCL3	T_gd	LGALS9	CD47	0.0120385	0	LGALS9_CD47	LGALS9 - CD47	GALECTIN	Secreted Signaling
Mq_GPNMB	T_gd	LGALS9	CD47	0.0147416	0	LGALS9_CD47	LGALS9 - CD47	GALECTIN	Secreted Signaling
Mq_M0	T_gd	LGALS9	CD47	0.015632	0	LGALS9_CD47	LGALS9 - CD47	GALECTIN	Secreted Signaling
Mq_PPARG	T_gd	LGALS9	CD47	0.0162398	0	LGALS9_CD47	LGALS9 - CD47	GALECTIN	Secreted Signaling
pDC	T_gd	LGALS9	CD47	0.00604267	0.01	LGALS9_CD47	LGALS9 - CD47	GALECTIN	Secreted Signaling
cDC1	T_naive	LGALS9	CD47	0.019998	0	LGALS9_CD47	LGALS9 - CD47	GALECTIN	Secreted Signaling
cDC2	T_naive	LGALS9	CD47	0.0158086	0	LGALS9_CD47	LGALS9 - CD47	GALECTIN	Secreted Signaling
Mq_APOE_low	T_naive	LGALS9	CD47	0.0155535	0	LGALS9_CD47	LGALS9 - CD47	GALECTIN	Secreted Signaling
Mq_CCL3	T_naive	LGALS9	CD47	0.0152369	0	LGALS9_CD47	LGALS9 - CD47	GALECTIN	Secreted Signaling
Mq_GPNMB	T_naive	LGALS9	CD47	0.0186446	0	LGALS9_CD47	LGALS9 - CD47	GALECTIN	Secreted Signaling
Mq_M0	T_naive	LGALS9	CD47	0.0197659	0	LGALS9_CD47	LGALS9 - CD47	GALECTIN	Secreted Signaling
Mq_PPARG	T_naive	LGALS9	CD47	0.0205312	0	LGALS9_CD47	LGALS9 - CD47	GALECTIN	Secreted Signaling
pDC	T_naive	LGALS9	CD47	0.00766042	0	LGALS9_CD47	LGALS9 - CD47	GALECTIN	Secreted Signaling
cDC1	NK	LGALS9	CD44	0.0314386	0	LGALS9_CD44	LGALS9 - CD44	GALECTIN	Secreted Signaling	PMID: 25065622
cDC2	NK	LGALS9	CD44	0.0249133	0	LGALS9_CD44	LGALS9 - CD44	GALECTIN	Secreted Signaling	PMID: 25065622
Mq_APOE_low	NK	LGALS9	CD44	0.0245149	0	LGALS9_CD44	LGALS9 - CD44	GALECTIN	Secreted Signaling	PMID: 25065622
Mq_CCL3	NK	LGALS9	CD44	0.0240204	0	LGALS9_CD44	LGALS9 - CD44	GALECTIN	Secreted Signaling	PMID: 25065622
Mq_GPNMB	NK	LGALS9	CD44	0.029334	0	LGALS9_CD44	LGALS9 - CD44	GALECTIN	Secreted Signaling	PMID: 25065622
Mq_M0	NK	LGALS9	CD44	0.0310779	0	LGALS9_CD44	LGALS9 - CD44	GALECTIN	Secreted Signaling	PMID: 25065622
Mq_PPARG	NK	LGALS9	CD44	0.0322667	0	LGALS9_CD44	LGALS9 - CD44	GALECTIN	Secreted Signaling	PMID: 25065622
pDC	NK	LGALS9	CD44	0.0121302	0.02	LGALS9_CD44	LGALS9 - CD44	GALECTIN	Secreted Signaling	PMID: 25065622
cDC1	T_CD4_DR-	LGALS9	CD44	0.129266	0	LGALS9_CD44	LGALS9 - CD44	GALECTIN	Secreted Signaling	PMID: 25065622
cDC2	T_CD4_DR-	LGALS9	CD44	0.10463	0	LGALS9_CD44	LGALS9 - CD44	GALECTIN	Secreted Signaling	PMID: 25065622
Mq_APOE_low	T_CD4_DR-	LGALS9	CD44	0.103091	0	LGALS9_CD44	LGALS9 - CD44	GALECTIN	Secreted Signaling	PMID: 25065622
Mq_CCL3	T_CD4_DR-	LGALS9	CD44	0.101176	0	LGALS9_CD44	LGALS9 - CD44	GALECTIN	Secreted Signaling	PMID: 25065622
Mq_GPNMB	T_CD4_DR-	LGALS9	CD44	0.121434	0	LGALS9_CD44	LGALS9 - CD44	GALECTIN	Secreted Signaling	PMID: 25065622
Mq_M0	T_CD4_DR-	LGALS9	CD44	0.127931	0	LGALS9_CD44	LGALS9 - CD44	GALECTIN	Secreted Signaling	PMID: 25065622
Mq_PPARG	T_CD4_DR-	LGALS9	CD44	0.132319	0	LGALS9_CD44	LGALS9 - CD44	GALECTIN	Secreted Signaling	PMID: 25065622
pDC	T_CD4_DR-	LGALS9	CD44	0.0531742	0	LGALS9_CD44	LGALS9 - CD44	GALECTIN	Secreted Signaling	PMID: 25065622
cDC1	T_CD4_DR+	LGALS9	CD44	0.126798	0	LGALS9_CD44	LGALS9 - CD44	GALECTIN	Secreted Signaling	PMID: 25065622
cDC2	T_CD4_DR+	LGALS9	CD44	0.102577	0	LGALS9_CD44	LGALS9 - CD44	GALECTIN	Secreted Signaling	PMID: 25065622
Mq_APOE_low	T_CD4_DR+	LGALS9	CD44	0.101065	0	LGALS9_CD44	LGALS9 - CD44	GALECTIN	Secreted Signaling	PMID: 25065622
Mq_CCL3	T_CD4_DR+	LGALS9	CD44	0.0991833	0	LGALS9_CD44	LGALS9 - CD44	GALECTIN	Secreted Signaling	PMID: 25065622
Mq_GPNMB	T_CD4_DR+	LGALS9	CD44	0.119095	0	LGALS9_CD44	LGALS9 - CD44	GALECTIN	Secreted Signaling	PMID: 25065622
Mq_M0	T_CD4_DR+	LGALS9	CD44	0.125485	0	LGALS9_CD44	LGALS9 - CD44	GALECTIN	Secreted Signaling	PMID: 25065622
Mq_PPARG	T_CD4_DR+	LGALS9	CD44	0.129802	0	LGALS9_CD44	LGALS9 - CD44	GALECTIN	Secreted Signaling	PMID: 25065622
pDC	T_CD4_DR+	LGALS9	CD44	0.0520722	0	LGALS9_CD44	LGALS9 - CD44	GALECTIN	Secreted Signaling	PMID: 25065622
cDC1	T_CD4_FOXP3	LGALS9	CD44	0.118945	0	LGALS9_CD44	LGALS9 - CD44	GALECTIN	Secreted Signaling	PMID: 25065622
cDC2	T_CD4_FOXP3	LGALS9	CD44	0.0960583	0	LGALS9_CD44	LGALS9 - CD44	GALECTIN	Secreted Signaling	PMID: 25065622
Mq_APOE_low	T_CD4_FOXP3	LGALS9	CD44	0.0946326	0	LGALS9_CD44	LGALS9 - CD44	GALECTIN	Secreted Signaling	PMID: 25065622
Mq_CCL3	T_CD4_FOXP3	LGALS9	CD44	0.0928583	0	LGALS9_CD44	LGALS9 - CD44	GALECTIN	Secreted Signaling	PMID: 25065622
Mq_GPNMB	T_CD4_FOXP3	LGALS9	CD44	0.111657	0	LGALS9_CD44	LGALS9 - CD44	GALECTIN	Secreted Signaling	PMID: 25065622
Mq_M0	T_CD4_FOXP3	LGALS9	CD44	0.117702	0	LGALS9_CD44	LGALS9 - CD44	GALECTIN	Secreted Signaling	PMID: 25065622
Mq_PPARG	T_CD4_FOXP3	LGALS9	CD44	0.121788	0	LGALS9_CD44	LGALS9 - CD44	GALECTIN	Secreted Signaling	PMID: 25065622
pDC	T_CD4_FOXP3	LGALS9	CD44	0.0485894	0	LGALS9_CD44	LGALS9 - CD44	GALECTIN	Secreted Signaling	PMID: 25065622
cDC1	T_CD8	LGALS9	CD44	0.137796	0	LGALS9_CD44	LGALS9 - CD44	GALECTIN	Secreted Signaling	PMID: 25065622
cDC2	T_CD8	LGALS9	CD44	0.111742	0	LGALS9_CD44	LGALS9 - CD44	GALECTIN	Secreted Signaling	PMID: 25065622
Mq_APOE_low	T_CD8	LGALS9	CD44	0.110112	0	LGALS9_CD44	LGALS9 - CD44	GALECTIN	Secreted Signaling	PMID: 25065622
Mq_CCL3	T_CD8	LGALS9	CD44	0.108082	0	LGALS9_CD44	LGALS9 - CD44	GALECTIN	Secreted Signaling	PMID: 25065622
Mq_GPNMB	T_CD8	LGALS9	CD44	0.129523	0	LGALS9_CD44	LGALS9 - CD44	GALECTIN	Secreted Signaling	PMID: 25065622
Mq_M0	T_CD8	LGALS9	CD44	0.136387	0	LGALS9_CD44	LGALS9 - CD44	GALECTIN	Secreted Signaling	PMID: 25065622
Mq_PPARG	T_CD8	LGALS9	CD44	0.141017	0	LGALS9_CD44	LGALS9 - CD44	GALECTIN	Secreted Signaling	PMID: 25065622
pDC	T_CD8	LGALS9	CD44	0.0570117	0	LGALS9_CD44	LGALS9 - CD44	GALECTIN	Secreted Signaling	PMID: 25065622
cDC1	T_gd	LGALS9	CD44	0.123163	0	LGALS9_CD44	LGALS9 - CD44	GALECTIN	Secreted Signaling	PMID: 25065622
cDC2	T_gd	LGALS9	CD44	0.099557	0	LGALS9_CD44	LGALS9 - CD44	GALECTIN	Secreted Signaling	PMID: 25065622
Mq_APOE_low	T_gd	LGALS9	CD44	0.098085	0	LGALS9_CD44	LGALS9 - CD44	GALECTIN	Secreted Signaling	PMID: 25065622
Mq_CCL3	T_gd	LGALS9	CD44	0.0962528	0	LGALS9_CD44	LGALS9 - CD44	GALECTIN	Secreted Signaling	PMID: 25065622
Mq_GPNMB	T_gd	LGALS9	CD44	0.115652	0	LGALS9_CD44	LGALS9 - CD44	GALECTIN	Secreted Signaling	PMID: 25065622
Mq_M0	T_gd	LGALS9	CD44	0.121883	0	LGALS9_CD44	LGALS9 - CD44	GALECTIN	Secreted Signaling	PMID: 25065622
Mq_PPARG	T_gd	LGALS9	CD44	0.126093	0	LGALS9_CD44	LGALS9 - CD44	GALECTIN	Secreted Signaling	PMID: 25065622
pDC	T_gd	LGALS9	CD44	0.0504557	0	LGALS9_CD44	LGALS9 - CD44	GALECTIN	Secreted Signaling	PMID: 25065622
cDC1	T_naive	LGALS9	CD44	0.0796548	0	LGALS9_CD44	LGALS9 - CD44	GALECTIN	Secreted Signaling	PMID: 25065622
cDC2	T_naive	LGALS9	CD44	0.063781	0	LGALS9_CD44	LGALS9 - CD44	GALECTIN	Secreted Signaling	PMID: 25065622
Mq_APOE_low	T_naive	LGALS9	CD44	0.0628011	0	LGALS9_CD44	LGALS9 - CD44	GALECTIN	Secreted Signaling	PMID: 25065622
Mq_CCL3	T_naive	LGALS9	CD44	0.061583	0	LGALS9_CD44	LGALS9 - CD44	GALECTIN	Secreted Signaling	PMID: 25065622
Mq_GPNMB	T_naive	LGALS9	CD44	0.0745709	0	LGALS9_CD44	LGALS9 - CD44	GALECTIN	Secreted Signaling	PMID: 25065622
Mq_M0	T_naive	LGALS9	CD44	0.0787859	0	LGALS9_CD44	LGALS9 - CD44	GALECTIN	Secreted Signaling	PMID: 25065622
Mq_PPARG	T_naive	LGALS9	CD44	0.0816459	0	LGALS9_CD44	LGALS9 - CD44	GALECTIN	Secreted Signaling	PMID: 25065622
pDC	T_naive	LGALS9	CD44	0.0317031	0	LGALS9_CD44	LGALS9 - CD44	GALECTIN	Secreted Signaling	PMID: 25065622
cDC1	NK	LGALS9	SORL1	0.0793124	0	LGALS9_SORL1	LGALS9 - SORL1	GALECTIN	Secreted Signaling
cDC2	NK	LGALS9	SORL1	0.0635021	0	LGALS9_SORL1	LGALS9 - SORL1	GALECTIN	Secreted Signaling
Mq_APOE_low	NK	LGALS9	SORL1	0.0625262	0	LGALS9_SORL1	LGALS9 - SORL1	GALECTIN	Secreted Signaling
Mq_CCL3	NK	LGALS9	SORL1	0.0613131	0	LGALS9_SORL1	LGALS9 - SORL1	GALECTIN	Secreted Signaling
Mq_GPNMB	NK	LGALS9	SORL1	0.0742487	0	LGALS9_SORL1	LGALS9 - SORL1	GALECTIN	Secreted Signaling
Mq_M0	NK	LGALS9	SORL1	0.078447	0	LGALS9_SORL1	LGALS9 - SORL1	GALECTIN	Secreted Signaling
Mq_PPARG	NK	LGALS9	SORL1	0.0812957	0	LGALS9_SORL1	LGALS9 - SORL1	GALECTIN	Secreted Signaling
pDC	NK	LGALS9	SORL1	0.0315598	0	LGALS9_SORL1	LGALS9 - SORL1	GALECTIN	Secreted Signaling
cDC1	T_CD4_DR-	LGALS9	SORL1	0.07916	0	LGALS9_SORL1	LGALS9 - SORL1	GALECTIN	Secreted Signaling
cDC2	T_CD4_DR-	LGALS9	SORL1	0.063378	0	LGALS9_SORL1	LGALS9 - SORL1	GALECTIN	Secreted Signaling
Mq_APOE_low	T_CD4_DR-	LGALS9	SORL1	0.0624038	0	LGALS9_SORL1	LGALS9 - SORL1	GALECTIN	Secreted Signaling
Mq_CCL3	T_CD4_DR-	LGALS9	SORL1	0.0611929	0	LGALS9_SORL1	LGALS9 - SORL1	GALECTIN	Secreted Signaling
Mq_GPNMB	T_CD4_DR-	LGALS9	SORL1	0.0741051	0	LGALS9_SORL1	LGALS9 - SORL1	GALECTIN	Secreted Signaling
Mq_M0	T_CD4_DR-	LGALS9	SORL1	0.078296	0	LGALS9_SORL1	LGALS9 - SORL1	GALECTIN	Secreted Signaling
Mq_PPARG	T_CD4_DR-	LGALS9	SORL1	0.0811398	0	LGALS9_SORL1	LGALS9 - SORL1	GALECTIN	Secreted Signaling
pDC	T_CD4_DR-	LGALS9	SORL1	0.0314959	0	LGALS9_SORL1	LGALS9 - SORL1	GALECTIN	Secreted Signaling
cDC1	T_CD4_DR+	LGALS9	SORL1	0.0272974	0	LGALS9_SORL1	LGALS9 - SORL1	GALECTIN	Secreted Signaling
cDC2	T_CD4_DR+	LGALS9	SORL1	0.0216125	0	LGALS9_SORL1	LGALS9 - SORL1	GALECTIN	Secreted Signaling
Mq_APOE_low	T_CD4_DR+	LGALS9	SORL1	0.0212657	0	LGALS9_SORL1	LGALS9 - SORL1	GALECTIN	Secreted Signaling
Mq_CCL3	T_CD4_DR+	LGALS9	SORL1	0.0208353	0	LGALS9_SORL1	LGALS9 - SORL1	GALECTIN	Secreted Signaling
Mq_GPNMB	T_CD4_DR+	LGALS9	SORL1	0.0254627	0	LGALS9_SORL1	LGALS9 - SORL1	GALECTIN	Secreted Signaling
Mq_M0	T_CD4_DR+	LGALS9	SORL1	0.0269829	0	LGALS9_SORL1	LGALS9 - SORL1	GALECTIN	Secreted Signaling
Mq_PPARG	T_CD4_DR+	LGALS9	SORL1	0.0280196	0	LGALS9_SORL1	LGALS9 - SORL1	GALECTIN	Secreted Signaling
pDC	T_CD4_DR+	LGALS9	SORL1	0.0105048	0	LGALS9_SORL1	LGALS9 - SORL1	GALECTIN	Secreted Signaling
cDC1	T_CD4_FOXP3	LGALS9	SORL1	0.0149026	0	LGALS9_SORL1	LGALS9 - SORL1	GALECTIN	Secreted Signaling
cDC2	T_CD4_FOXP3	LGALS9	SORL1	0.0117677	0	LGALS9_SORL1	LGALS9 - SORL1	GALECTIN	Secreted Signaling
Mq_APOE_low	T_CD4_FOXP3	LGALS9	SORL1	0.0115771	0	LGALS9_SORL1	LGALS9 - SORL1	GALECTIN	Secreted Signaling
Mq_CCL3	T_CD4_FOXP3	LGALS9	SORL1	0.0113405	0	LGALS9_SORL1	LGALS9 - SORL1	GALECTIN	Secreted Signaling
Mq_GPNMB	T_CD4_FOXP3	LGALS9	SORL1	0.0138891	0	LGALS9_SORL1	LGALS9 - SORL1	GALECTIN	Secreted Signaling
Mq_M0	T_CD4_FOXP3	LGALS9	SORL1	0.0147287	0	LGALS9_SORL1	LGALS9 - SORL1	GALECTIN	Secreted Signaling
Mq_PPARG	T_CD4_FOXP3	LGALS9	SORL1	0.015302	0	LGALS9_SORL1	LGALS9 - SORL1	GALECTIN	Secreted Signaling
pDC	T_CD4_FOXP3	LGALS9	SORL1	0.0056903	0	LGALS9_SORL1	LGALS9 - SORL1	GALECTIN	Secreted Signaling
cDC1	T_CD8	LGALS9	SORL1	0.0290681	0	LGALS9_SORL1	LGALS9 - SORL1	GALECTIN	Secreted Signaling
cDC2	T_CD8	LGALS9	SORL1	0.0230232	0	LGALS9_SORL1	LGALS9 - SORL1	GALECTIN	Secreted Signaling
Mq_APOE_low	T_CD8	LGALS9	SORL1	0.0226543	0	LGALS9_SORL1	LGALS9 - SORL1	GALECTIN	Secreted Signaling
Mq_CCL3	T_CD8	LGALS9	SORL1	0.0221965	0	LGALS9_SORL1	LGALS9 - SORL1	GALECTIN	Secreted Signaling
Mq_GPNMB	T_CD8	LGALS9	SORL1	0.0271178	0	LGALS9_SORL1	LGALS9 - SORL1	GALECTIN	Secreted Signaling
Mq_M0	T_CD8	LGALS9	SORL1	0.0287338	0	LGALS9_SORL1	LGALS9 - SORL1	GALECTIN	Secreted Signaling
Mq_PPARG	T_CD8	LGALS9	SORL1	0.0298357	0	LGALS9_SORL1	LGALS9 - SORL1	GALECTIN	Secreted Signaling
pDC	T_CD8	LGALS9	SORL1	0.0111987	0	LGALS9_SORL1	LGALS9 - SORL1	GALECTIN	Secreted Signaling
cDC1	T_gd	LGALS9	SORL1	0.0815497	0	LGALS9_SORL1	LGALS9 - SORL1	GALECTIN	Secreted Signaling
cDC2	T_gd	LGALS9	SORL1	0.0653251	0	LGALS9_SORL1	LGALS9 - SORL1	GALECTIN	Secreted Signaling
Mq_APOE_low	T_gd	LGALS9	SORL1	0.0643231	0	LGALS9_SORL1	LGALS9 - SORL1	GALECTIN	Secreted Signaling
Mq_CCL3	T_gd	LGALS9	SORL1	0.0630775	0	LGALS9_SORL1	LGALS9 - SORL1	GALECTIN	Secreted Signaling
Mq_GPNMB	T_gd	LGALS9	SORL1	0.076355	0	LGALS9_SORL1	LGALS9 - SORL1	GALECTIN	Secreted Signaling
Mq_M0	T_gd	LGALS9	SORL1	0.080662	0	LGALS9_SORL1	LGALS9 - SORL1	GALECTIN	Secreted Signaling
Mq_PPARG	T_gd	LGALS9	SORL1	0.0835839	0	LGALS9_SORL1	LGALS9 - SORL1	GALECTIN	Secreted Signaling
pDC	T_gd	LGALS9	SORL1	0.0324976	0	LGALS9_SORL1	LGALS9 - SORL1	GALECTIN	Secreted Signaling
cDC1	T_naive	LGALS9	SORL1	0.0761105	0	LGALS9_SORL1	LGALS9 - SORL1	GALECTIN	Secreted Signaling
cDC2	T_naive	LGALS9	SORL1	0.0608963	0	LGALS9_SORL1	LGALS9 - SORL1	GALECTIN	Secreted Signaling
Mq_APOE_low	T_naive	LGALS9	SORL1	0.0599579	0	LGALS9_SORL1	LGALS9 - SORL1	GALECTIN	Secreted Signaling
Mq_CCL3	T_naive	LGALS9	SORL1	0.0587914	0	LGALS9_SORL1	LGALS9 - SORL1	GALECTIN	Secreted Signaling
Mq_GPNMB	T_naive	LGALS9	SORL1	0.0712354	0	LGALS9_SORL1	LGALS9 - SORL1	GALECTIN	Secreted Signaling
Mq_M0	T_naive	LGALS9	SORL1	0.0752772	0	LGALS9_SORL1	LGALS9 - SORL1	GALECTIN	Secreted Signaling
Mq_PPARG	T_naive	LGALS9	SORL1	0.0780205	0	LGALS9_SORL1	LGALS9 - SORL1	GALECTIN	Secreted Signaling
pDC	T_naive	LGALS9	SORL1	0.0302224	0	LGALS9_SORL1	LGALS9 - SORL1	GALECTIN	Secreted Signaling
cDC1	NK	ICAM1	SPN	0.00706573	0	ICAM1_SPN	ICAM1 - SPN	ICAM	Cell-Cell Contact	PMID: 1683685
cDC1	T_CD4_DR-	ICAM1	SPN	0.00205292	0	ICAM1_SPN	ICAM1 - SPN	ICAM	Cell-Cell Contact	PMID: 1683685
cDC1	T_CD4_DR+	ICAM1	SPN	0.00228371	0	ICAM1_SPN	ICAM1 - SPN	ICAM	Cell-Cell Contact	PMID: 1683685
cDC1	T_CD4_FOXP3	ICAM1	SPN	0.00460776	0	ICAM1_SPN	ICAM1 - SPN	ICAM	Cell-Cell Contact	PMID: 1683685
cDC1	T_CD8	ICAM1	SPN	0.00457886	0	ICAM1_SPN	ICAM1 - SPN	ICAM	Cell-Cell Contact	PMID: 1683685
cDC1	T_gd	ICAM1	SPN	0.00204433	0	ICAM1_SPN	ICAM1 - SPN	ICAM	Cell-Cell Contact	PMID: 1683685
cDC1	T_naive	ICAM1	SPN	0.00156093	0	ICAM1_SPN	ICAM1 - SPN	ICAM	Cell-Cell Contact	PMID: 1683685
cDC1	NK	ICAM1	ITGAL	0.0105028	0	ICAM1_ITGAL	ICAM1 - ITGAL	ICAM	Cell-Cell Contact	PMID: 23602662
cDC1	T_CD4_DR-	ICAM1	ITGAL	0.00453949	0	ICAM1_ITGAL	ICAM1 - ITGAL	ICAM	Cell-Cell Contact	PMID: 23602662
cDC1	T_CD4_DR+	ICAM1	ITGAL	0.00490756	0	ICAM1_ITGAL	ICAM1 - ITGAL	ICAM	Cell-Cell Contact	PMID: 23602662
cDC1	T_CD4_FOXP3	ICAM1	ITGAL	0.00836032	0	ICAM1_ITGAL	ICAM1 - ITGAL	ICAM	Cell-Cell Contact	PMID: 23602662
cDC1	T_CD8	ICAM1	ITGAL	0.00704401	0	ICAM1_ITGAL	ICAM1 - ITGAL	ICAM	Cell-Cell Contact	PMID: 23602662
cDC1	T_gd	ICAM1	ITGAL	0.00200381	0	ICAM1_ITGAL	ICAM1 - ITGAL	ICAM	Cell-Cell Contact	PMID: 23602662
cDC1	T_naive	ICAM1	ITGAL	0.00221849	0	ICAM1_ITGAL	ICAM1 - ITGAL	ICAM	Cell-Cell Contact	PMID: 23602662
Mast	NK	IGF2	IGF2R	0.00437183	0	IGF2_IGF2R	IGF2 - IGF2R	IGF	Secreted Signaling	PMID: 14604834
cDC2	T_CD4_FOXP3	NECTIN2	TIGIT	0.0142649	0	NECTIN2_TIGIT	NECTIN2 - TIGIT	NECTIN	Cell-Cell Contact	KEGG: hsa04514
Mq_APOE_low	T_CD4_FOXP3	NECTIN2	TIGIT	0.0188644	0	NECTIN2_TIGIT	NECTIN2 - TIGIT	NECTIN	Cell-Cell Contact	KEGG: hsa04514
Mq_GPNMB	T_CD4_FOXP3	NECTIN2	TIGIT	0.0147093	0	NECTIN2_TIGIT	NECTIN2 - TIGIT	NECTIN	Cell-Cell Contact	KEGG: hsa04514
cDC2	T_CD8	NECTIN2	TIGIT	0.00260934	0	NECTIN2_TIGIT	NECTIN2 - TIGIT	NECTIN	Cell-Cell Contact	KEGG: hsa04514
Mq_APOE_low	T_CD8	NECTIN2	TIGIT	0.00346391	0	NECTIN2_TIGIT	NECTIN2 - TIGIT	NECTIN	Cell-Cell Contact	KEGG: hsa04514
Mq_GPNMB	T_CD8	NECTIN2	TIGIT	0.00269163	0	NECTIN2_TIGIT	NECTIN2 - TIGIT	NECTIN	Cell-Cell Contact	KEGG: hsa04514
Mq_PPARG	T_CD4_FOXP3	PDCD1LG2	PDCD1	8.84042e-05	0	PDCD1LG2_PDCD1	PDCD1LG2 - PDCD1	PDL2	Cell-Cell Contact	PMID: 23954143
cDC1	NK	PECAM1	CD38	0.00195946	0	PECAM1_CD38	PECAM1 - CD38	PECAM	Cell-Cell Contact
cDC2	NK	PECAM1	CD38	0.0059705	0	PECAM1_CD38	PECAM1 - CD38	PECAM	Cell-Cell Contact
Mq_APOE_low	NK	PECAM1	CD38	0.00728176	0	PECAM1_CD38	PECAM1 - CD38	PECAM	Cell-Cell Contact
Mq_CCL3	NK	PECAM1	CD38	0.00732567	0	PECAM1_CD38	PECAM1 - CD38	PECAM	Cell-Cell Contact
Mq_GPNMB	NK	PECAM1	CD38	0.00858276	0	PECAM1_CD38	PECAM1 - CD38	PECAM	Cell-Cell Contact
Mq_M0	NK	PECAM1	CD38	0.0111998	0	PECAM1_CD38	PECAM1 - CD38	PECAM	Cell-Cell Contact
Mq_PPARG	NK	PECAM1	CD38	0.0169187	0	PECAM1_CD38	PECAM1 - CD38	PECAM	Cell-Cell Contact
pDC	NK	PECAM1	CD38	0.00516522	0	PECAM1_CD38	PECAM1 - CD38	PECAM	Cell-Cell Contact
cDC2	NK	SIRPA	CD47	0.0274386	0	SIRPA_CD47	SIRPA - CD47	SIRP	Cell-Cell Contact
Mq_APOE_low	NK	SIRPA	CD47	0.0320892	0	SIRPA_CD47	SIRPA - CD47	SIRP	Cell-Cell Contact
Mq_CCL3	NK	SIRPA	CD47	0.0345081	0	SIRPA_CD47	SIRPA - CD47	SIRP	Cell-Cell Contact
Mq_GPNMB	NK	SIRPA	CD47	0.0433176	0	SIRPA_CD47	SIRPA - CD47	SIRP	Cell-Cell Contact
Mq_M0	NK	SIRPA	CD47	0.00886573	0	SIRPA_CD47	SIRPA - CD47	SIRP	Cell-Cell Contact
Mq_PPARG	NK	SIRPA	CD47	0.0499913	0	SIRPA_CD47	SIRPA - CD47	SIRP	Cell-Cell Contact
cDC2	T_CD4_DR-	SIRPA	CD47	0.0107055	0	SIRPA_CD47	SIRPA - CD47	SIRP	Cell-Cell Contact
Mq_APOE_low	T_CD4_DR-	SIRPA	CD47	0.0125566	0	SIRPA_CD47	SIRPA - CD47	SIRP	Cell-Cell Contact
Mq_CCL3	T_CD4_DR-	SIRPA	CD47	0.0135237	0	SIRPA_CD47	SIRPA - CD47	SIRP	Cell-Cell Contact
Mq_GPNMB	T_CD4_DR-	SIRPA	CD47	0.0170708	0	SIRPA_CD47	SIRPA - CD47	SIRP	Cell-Cell Contact
Mq_PPARG	T_CD4_DR-	SIRPA	CD47	0.0197845	0	SIRPA_CD47	SIRPA - CD47	SIRP	Cell-Cell Contact
cDC2	T_CD4_DR+	SIRPA	CD47	0.00784548	0	SIRPA_CD47	SIRPA - CD47	SIRP	Cell-Cell Contact
Mq_APOE_low	T_CD4_DR+	SIRPA	CD47	0.00920668	0	SIRPA_CD47	SIRPA - CD47	SIRP	Cell-Cell Contact
Mq_CCL3	T_CD4_DR+	SIRPA	CD47	0.00991834	0	SIRPA_CD47	SIRPA - CD47	SIRP	Cell-Cell Contact
Mq_GPNMB	T_CD4_DR+	SIRPA	CD47	0.0125318	0	SIRPA_CD47	SIRPA - CD47	SIRP	Cell-Cell Contact
Mq_PPARG	T_CD4_DR+	SIRPA	CD47	0.0145346	0	SIRPA_CD47	SIRPA - CD47	SIRP	Cell-Cell Contact
cDC2	T_CD4_FOXP3	SIRPA	CD47	0.00672164	0	SIRPA_CD47	SIRPA - CD47	SIRP	Cell-Cell Contact
Mq_APOE_low	T_CD4_FOXP3	SIRPA	CD47	0.0078894	0	SIRPA_CD47	SIRPA - CD47	SIRP	Cell-Cell Contact
Mq_CCL3	T_CD4_FOXP3	SIRPA	CD47	0.00850011	0	SIRPA_CD47	SIRPA - CD47	SIRP	Cell-Cell Contact
Mq_GPNMB	T_CD4_FOXP3	SIRPA	CD47	0.010744	0	SIRPA_CD47	SIRPA - CD47	SIRP	Cell-Cell Contact
Mq_PPARG	T_CD4_FOXP3	SIRPA	CD47	0.0124646	0.01	SIRPA_CD47	SIRPA - CD47	SIRP	Cell-Cell Contact
cDC2	T_CD8	SIRPA	CD47	0.0118914	0	SIRPA_CD47	SIRPA - CD47	SIRP	Cell-Cell Contact
Mq_APOE_low	T_CD8	SIRPA	CD47	0.0139447	0	SIRPA_CD47	SIRPA - CD47	SIRP	Cell-Cell Contact
Mq_CCL3	T_CD8	SIRPA	CD47	0.015017	0	SIRPA_CD47	SIRPA - CD47	SIRP	Cell-Cell Contact
Mq_GPNMB	T_CD8	SIRPA	CD47	0.0189483	0	SIRPA_CD47	SIRPA - CD47	SIRP	Cell-Cell Contact
Mq_PPARG	T_CD8	SIRPA	CD47	0.0219538	0	SIRPA_CD47	SIRPA - CD47	SIRP	Cell-Cell Contact
cDC2	T_gd	SIRPA	CD47	0.00605452	0.01	SIRPA_CD47	SIRPA - CD47	SIRP	Cell-Cell Contact
Mq_APOE_low	T_gd	SIRPA	CD47	0.00710721	0.01	SIRPA_CD47	SIRPA - CD47	SIRP	Cell-Cell Contact
Mq_CCL3	T_gd	SIRPA	CD47	0.00765784	0	SIRPA_CD47	SIRPA - CD47	SIRP	Cell-Cell Contact
Mq_GPNMB	T_gd	SIRPA	CD47	0.00968152	0	SIRPA_CD47	SIRPA - CD47	SIRP	Cell-Cell Contact
Mq_PPARG	T_gd	SIRPA	CD47	0.011234	0	SIRPA_CD47	SIRPA - CD47	SIRP	Cell-Cell Contact
cDC2	T_naive	SIRPA	CD47	0.00767543	0.01	SIRPA_CD47	SIRPA - CD47	SIRP	Cell-Cell Contact
Mq_APOE_low	T_naive	SIRPA	CD47	0.00900739	0	SIRPA_CD47	SIRPA - CD47	SIRP	Cell-Cell Contact
Mq_CCL3	T_naive	SIRPA	CD47	0.00970379	0	SIRPA_CD47	SIRPA - CD47	SIRP	Cell-Cell Contact
Mq_GPNMB	T_naive	SIRPA	CD47	0.0122615	0	SIRPA_CD47	SIRPA - CD47	SIRP	Cell-Cell Contact
Mq_PPARG	T_naive	SIRPA	CD47	0.0142217	0	SIRPA_CD47	SIRPA - CD47	SIRP	Cell-Cell Contact
cDC2	NK	SIGLEC1	SPN	0.010975	0	SIGLEC1_SPN	SIGLEC1 - SPN	SN	Cell-Cell Contact	KEGG: hsa04514; PMID: 11238599
Mq_APOE_low	NK	SIGLEC1	SPN	0.0483489	0	SIGLEC1_SPN	SIGLEC1 - SPN	SN	Cell-Cell Contact	KEGG: hsa04514; PMID: 11238599
Mq_CCL3	NK	SIGLEC1	SPN	0.0483857	0	SIGLEC1_SPN	SIGLEC1 - SPN	SN	Cell-Cell Contact	KEGG: hsa04514; PMID: 11238599
Mq_GPNMB	NK	SIGLEC1	SPN	0.0594084	0	SIGLEC1_SPN	SIGLEC1 - SPN	SN	Cell-Cell Contact	KEGG: hsa04514; PMID: 11238599
Mq_PPARG	NK	SIGLEC1	SPN	0.0524006	0	SIGLEC1_SPN	SIGLEC1 - SPN	SN	Cell-Cell Contact	KEGG: hsa04514; PMID: 11238599
cDC2	T_CD4_DR-	SIGLEC1	SPN	0.00319767	0	SIGLEC1_SPN	SIGLEC1 - SPN	SN	Cell-Cell Contact	KEGG: hsa04514; PMID: 11238599
Mq_APOE_low	T_CD4_DR-	SIGLEC1	SPN	0.0144745	0	SIGLEC1_SPN	SIGLEC1 - SPN	SN	Cell-Cell Contact	KEGG: hsa04514; PMID: 11238599
Mq_CCL3	T_CD4_DR-	SIGLEC1	SPN	0.014486	0	SIGLEC1_SPN	SIGLEC1 - SPN	SN	Cell-Cell Contact	KEGG: hsa04514; PMID: 11238599
Mq_GPNMB	T_CD4_DR-	SIGLEC1	SPN	0.0179315	0	SIGLEC1_SPN	SIGLEC1 - SPN	SN	Cell-Cell Contact	KEGG: hsa04514; PMID: 11238599
Mq_PPARG	T_CD4_DR-	SIGLEC1	SPN	0.0157345	0	SIGLEC1_SPN	SIGLEC1 - SPN	SN	Cell-Cell Contact	KEGG: hsa04514; PMID: 11238599
cDC2	T_CD4_DR+	SIGLEC1	SPN	0.00355669	0	SIGLEC1_SPN	SIGLEC1 - SPN	SN	Cell-Cell Contact	KEGG: hsa04514; PMID: 11238599
Mq_APOE_low	T_CD4_DR+	SIGLEC1	SPN	0.0160792	0	SIGLEC1_SPN	SIGLEC1 - SPN	SN	Cell-Cell Contact	KEGG: hsa04514; PMID: 11238599
Mq_CCL3	T_CD4_DR+	SIGLEC1	SPN	0.0160919	0	SIGLEC1_SPN	SIGLEC1 - SPN	SN	Cell-Cell Contact	KEGG: hsa04514; PMID: 11238599
Mq_GPNMB	T_CD4_DR+	SIGLEC1	SPN	0.0199117	0	SIGLEC1_SPN	SIGLEC1 - SPN	SN	Cell-Cell Contact	KEGG: hsa04514; PMID: 11238599
Mq_PPARG	T_CD4_DR+	SIGLEC1	SPN	0.0174764	0	SIGLEC1_SPN	SIGLEC1 - SPN	SN	Cell-Cell Contact	KEGG: hsa04514; PMID: 11238599
cDC2	T_CD4_FOXP3	SIGLEC1	SPN	0.00716691	0	SIGLEC1_SPN	SIGLEC1 - SPN	SN	Cell-Cell Contact	KEGG: hsa04514; PMID: 11238599
Mq_APOE_low	T_CD4_FOXP3	SIGLEC1	SPN	0.0319924	0	SIGLEC1_SPN	SIGLEC1 - SPN	SN	Cell-Cell Contact	KEGG: hsa04514; PMID: 11238599
Mq_CCL3	T_CD4_FOXP3	SIGLEC1	SPN	0.0320172	0	SIGLEC1_SPN	SIGLEC1 - SPN	SN	Cell-Cell Contact	KEGG: hsa04514; PMID: 11238599
Mq_GPNMB	T_CD4_FOXP3	SIGLEC1	SPN	0.0394656	0	SIGLEC1_SPN	SIGLEC1 - SPN	SN	Cell-Cell Contact	KEGG: hsa04514; PMID: 11238599
Mq_PPARG	T_CD4_FOXP3	SIGLEC1	SPN	0.0347234	0	SIGLEC1_SPN	SIGLEC1 - SPN	SN	Cell-Cell Contact	KEGG: hsa04514; PMID: 11238599
cDC2	T_CD8	SIGLEC1	SPN	0.00712208	0	SIGLEC1_SPN	SIGLEC1 - SPN	SN	Cell-Cell Contact	KEGG: hsa04514; PMID: 11238599
Mq_APOE_low	T_CD8	SIGLEC1	SPN	0.0317973	0	SIGLEC1_SPN	SIGLEC1 - SPN	SN	Cell-Cell Contact	KEGG: hsa04514; PMID: 11238599
Mq_CCL3	T_CD8	SIGLEC1	SPN	0.0318219	0	SIGLEC1_SPN	SIGLEC1 - SPN	SN	Cell-Cell Contact	KEGG: hsa04514; PMID: 11238599
Mq_GPNMB	T_CD8	SIGLEC1	SPN	0.0392267	0	SIGLEC1_SPN	SIGLEC1 - SPN	SN	Cell-Cell Contact	KEGG: hsa04514; PMID: 11238599
Mq_PPARG	T_CD8	SIGLEC1	SPN	0.0345122	0	SIGLEC1_SPN	SIGLEC1 - SPN	SN	Cell-Cell Contact	KEGG: hsa04514; PMID: 11238599
cDC2	T_gd	SIGLEC1	SPN	0.00318431	0	SIGLEC1_SPN	SIGLEC1 - SPN	SN	Cell-Cell Contact	KEGG: hsa04514; PMID: 11238599
Mq_APOE_low	T_gd	SIGLEC1	SPN	0.0144147	0	SIGLEC1_SPN	SIGLEC1 - SPN	SN	Cell-Cell Contact	KEGG: hsa04514; PMID: 11238599
Mq_CCL3	T_gd	SIGLEC1	SPN	0.0144261	0	SIGLEC1_SPN	SIGLEC1 - SPN	SN	Cell-Cell Contact	KEGG: hsa04514; PMID: 11238599
Mq_GPNMB	T_gd	SIGLEC1	SPN	0.0178577	0	SIGLEC1_SPN	SIGLEC1 - SPN	SN	Cell-Cell Contact	KEGG: hsa04514; PMID: 11238599
Mq_PPARG	T_gd	SIGLEC1	SPN	0.0156695	0	SIGLEC1_SPN	SIGLEC1 - SPN	SN	Cell-Cell Contact	KEGG: hsa04514; PMID: 11238599
cDC2	T_naive	SIGLEC1	SPN	0.00243201	0	SIGLEC1_SPN	SIGLEC1 - SPN	SN	Cell-Cell Contact	KEGG: hsa04514; PMID: 11238599
Mq_APOE_low	T_naive	SIGLEC1	SPN	0.0110386	0	SIGLEC1_SPN	SIGLEC1 - SPN	SN	Cell-Cell Contact	KEGG: hsa04514; PMID: 11238599
Mq_CCL3	T_naive	SIGLEC1	SPN	0.0110473	0	SIGLEC1_SPN	SIGLEC1 - SPN	SN	Cell-Cell Contact	KEGG: hsa04514; PMID: 11238599
Mq_GPNMB	T_naive	SIGLEC1	SPN	0.0136864	0	SIGLEC1_SPN	SIGLEC1 - SPN	SN	Cell-Cell Contact	KEGG: hsa04514; PMID: 11238599
Mq_PPARG	T_naive	SIGLEC1	SPN	0.0120031	0	SIGLEC1_SPN	SIGLEC1 - SPN	SN	Cell-Cell Contact	KEGG: hsa04514; PMID: 11238599
Mq_CCL3	NK	SPP1	CD44	0.00612892	0	SPP1_CD44	SPP1 - CD44	SPP1	Secreted Signaling	PMID: 21907263
Mq_GPNMB	NK	SPP1	CD44	0.0176593	0	SPP1_CD44	SPP1 - CD44	SPP1	Secreted Signaling	PMID: 21907263
Mq_CCL3	T_CD4_DR-	SPP1	CD44	0.0274308	0	SPP1_CD44	SPP1 - CD44	SPP1	Secreted Signaling	PMID: 21907263
Mq_GPNMB	T_CD4_DR-	SPP1	CD44	0.0759731	0	SPP1_CD44	SPP1 - CD44	SPP1	Secreted Signaling	PMID: 21907263
Mq_CCL3	T_CD4_DR+	SPP1	CD44	0.0268471	0	SPP1_CD44	SPP1 - CD44	SPP1	Secreted Signaling	PMID: 21907263
Mq_GPNMB	T_CD4_DR+	SPP1	CD44	0.0744358	0	SPP1_CD44	SPP1 - CD44	SPP1	Secreted Signaling	PMID: 21907263
Mq_CCL3	T_CD4_FOXP3	SPP1	CD44	0.025007	0	SPP1_CD44	SPP1 - CD44	SPP1	Secreted Signaling	PMID: 21907263
Mq_GPNMB	T_CD4_FOXP3	SPP1	CD44	0.069567	0	SPP1_CD44	SPP1 - CD44	SPP1	Secreted Signaling	PMID: 21907263
Mq_CCL3	T_CD8	SPP1	CD44	0.0294682	0	SPP1_CD44	SPP1 - CD44	SPP1	Secreted Signaling	PMID: 21907263
Mq_GPNMB	T_CD8	SPP1	CD44	0.0813146	0	SPP1_CD44	SPP1 - CD44	SPP1	Secreted Signaling	PMID: 21907263
Mq_CCL3	T_gd	SPP1	CD44	0.0259922	0	SPP1_CD44	SPP1 - CD44	SPP1	Secreted Signaling	PMID: 21907263
Mq_GPNMB	T_gd	SPP1	CD44	0.0721779	0	SPP1_CD44	SPP1 - CD44	SPP1	Secreted Signaling	PMID: 21907263
Mq_CCL3	T_naive	SPP1	CD44	0.0161769	0	SPP1_CD44	SPP1 - CD44	SPP1	Secreted Signaling	PMID: 21907263
Mq_GPNMB	T_naive	SPP1	CD44	0.0457408	0	SPP1_CD44	SPP1 - CD44	SPP1	Secreted Signaling	PMID: 21907263
Mq_CCL3	T_CD4_DR-	SPP1	PTGER4	0.00334589	0	SPP1_PTGER4	SPP1 - PTGER4	SPP1	Secreted Signaling
Mq_GPNMB	T_CD4_DR-	SPP1	PTGER4	0.0096916	0	SPP1_PTGER4	SPP1 - PTGER4	SPP1	Secreted Signaling
cDC1	NK	TGFB1	TGFBR3	0.00252973	0	TGFB1_TGFBR3	TGFB1 - TGFBR3	TGFb	Secreted Signaling
cDC2	NK	TGFB1	TGFBR3	0.00883891	0	TGFB1_TGFBR3	TGFB1 - TGFBR3	TGFb	Secreted Signaling
Mast	NK	TGFB1	TGFBR3	0.00453965	0	TGFB1_TGFBR3	TGFB1 - TGFBR3	TGFb	Secreted Signaling
Mq_APOE_low	NK	TGFB1	TGFBR3	0.0100273	0	TGFB1_TGFBR3	TGFB1 - TGFBR3	TGFb	Secreted Signaling
Mq_CCL3	NK	TGFB1	TGFBR3	0.0034996	0	TGFB1_TGFBR3	TGFB1 - TGFBR3	TGFb	Secreted Signaling
Mq_GPNMB	NK	TGFB1	TGFBR3	0.00419128	0	TGFB1_TGFBR3	TGFB1 - TGFBR3	TGFb	Secreted Signaling
Mq_M0	NK	TGFB1	TGFBR3	0.00583593	0	TGFB1_TGFBR3	TGFB1 - TGFBR3	TGFb	Secreted Signaling
Mq_PPARG	NK	TGFB1	TGFBR3	0.0116998	0	TGFB1_TGFBR3	TGFB1 - TGFBR3	TGFb	Secreted Signaling
cDC1	T_CD4_DR+	TGFB1	TGFBR3	0.00122921	0	TGFB1_TGFBR3	TGFB1 - TGFBR3	TGFb	Secreted Signaling
cDC2	T_CD4_DR+	TGFB1	TGFBR3	0.00430889	0	TGFB1_TGFBR3	TGFB1 - TGFBR3	TGFb	Secreted Signaling
Mast	T_CD4_DR+	TGFB1	TGFBR3	0.00220813	0	TGFB1_TGFBR3	TGFB1 - TGFBR3	TGFb	Secreted Signaling
Mq_APOE_low	T_CD4_DR+	TGFB1	TGFBR3	0.0048912	0	TGFB1_TGFBR3	TGFB1 - TGFBR3	TGFb	Secreted Signaling
Mq_CCL3	T_CD4_DR+	TGFB1	TGFBR3	0.00170132	0	TGFB1_TGFBR3	TGFB1 - TGFBR3	TGFb	Secreted Signaling
Mq_GPNMB	T_CD4_DR+	TGFB1	TGFBR3	0.00203831	0	TGFB1_TGFBR3	TGFB1 - TGFBR3	TGFb	Secreted Signaling
Mq_M0	T_CD4_DR+	TGFB1	TGFBR3	0.00284055	0	TGFB1_TGFBR3	TGFB1 - TGFBR3	TGFb	Secreted Signaling
Mq_PPARG	T_CD4_DR+	TGFB1	TGFBR3	0.00571198	0	TGFB1_TGFBR3	TGFB1 - TGFBR3	TGFb	Secreted Signaling
Mq_PPARG	T_CD4_FOXP3	MIF	TNFRSF14	0.000242434	0.01	MIF_TNFRSF14	MIF - TNFRSF14	TNF	Secreted Signaling
Mq_PPARG	T_naive	MIF	TNFRSF14	8.36877e-05	0.01	MIF_TNFRSF14	MIF - TNFRSF14	TNF	Secreted Signaling
Mq_CCL3	NK	TNF	NOTCH1	0.00195677	0	TNF_NOTCH1	TNF - NOTCH1	TNF	Secreted Signaling
Mq_PPARG	NK	TNF	NOTCH1	0.000899578	0	TNF_NOTCH1	TNF - NOTCH1	TNF	Secreted Signaling
cDC1	T_CD4_FOXP3	TNFSF13B	TFRC	0.0044474	0	TNFSF13B_TFRC	TNFSF13B - TFRC	TNF	Secreted Signaling
cDC2	T_CD4_FOXP3	TNFSF13B	TFRC	0.0101402	0	TNFSF13B_TFRC	TNFSF13B - TFRC	TNF	Secreted Signaling
Mq_APOE_low	T_CD4_FOXP3	TNFSF13B	TFRC	0.0095882	0	TNFSF13B_TFRC	TNFSF13B - TFRC	TNF	Secreted Signaling
Mq_CCL3	T_CD4_FOXP3	TNFSF13B	TFRC	0.0108376	0	TNFSF13B_TFRC	TNFSF13B - TFRC	TNF	Secreted Signaling
Mq_GPNMB	T_CD4_FOXP3	TNFSF13B	TFRC	0.00313902	0	TNFSF13B_TFRC	TNFSF13B - TFRC	TNF	Secreted Signaling
Mq_M0	T_CD4_FOXP3	TNFSF13B	TFRC	0.012654	0	TNFSF13B_TFRC	TNFSF13B - TFRC	TNF	Secreted Signaling
Mq_PPARG	T_CD4_FOXP3	TNFSF13B	TFRC	0.00695384	0	TNFSF13B_TFRC	TNFSF13B - TFRC	TNF	Secreted Signaling
pDC	T_CD4_FOXP3	TNFSF13B	TFRC	0.00689652	0	TNFSF13B_TFRC	TNFSF13B - TFRC	TNF	Secreted Signaling
Mq_CCL3	T_CD4_FOXP3	TNF	ICOS	0.00574644	0	TNF_ICOS	TNF - ICOS	TNF	Secreted Signaling
Mq_PPARG	T_CD4_FOXP3	TNF	ICOS	0.00264721	0	TNF_ICOS	TNF - ICOS	TNF	Secreted Signaling
Mq_CCL3	T_CD4_DR+	TNF	VSIR	0.00134945	0	TNF_VSIR	TNF - VSIR	TNF	Secreted Signaling
Mq_PPARG	T_CD4_DR+	TNF	VSIR	0.000620172	0	TNF_VSIR	TNF - VSIR	TNF	Secreted Signaling
cDC1	NK	TNFSF13B	HLA-DPB1	0.00439505	0	TNFSF13B_HLA-DPB1	TNFSF13B - HLA-DPB1	TNF	Secreted Signaling
cDC2	NK	TNFSF13B	HLA-DPB1	0.0100216	0	TNFSF13B_HLA-DPB1	TNFSF13B - HLA-DPB1	TNF	Secreted Signaling
Mq_APOE_low	NK	TNFSF13B	HLA-DPB1	0.00947593	0	TNFSF13B_HLA-DPB1	TNFSF13B - HLA-DPB1	TNF	Secreted Signaling
Mq_CCL3	NK	TNFSF13B	HLA-DPB1	0.0107109	0	TNFSF13B_HLA-DPB1	TNFSF13B - HLA-DPB1	TNF	Secreted Signaling
Mq_GPNMB	NK	TNFSF13B	HLA-DPB1	0.00310203	0	TNFSF13B_HLA-DPB1	TNFSF13B - HLA-DPB1	TNF	Secreted Signaling
Mq_M0	NK	TNFSF13B	HLA-DPB1	0.0125063	0	TNFSF13B_HLA-DPB1	TNFSF13B - HLA-DPB1	TNF	Secreted Signaling
Mq_PPARG	NK	TNFSF13B	HLA-DPB1	0.0068722	0	TNFSF13B_HLA-DPB1	TNFSF13B - HLA-DPB1	TNF	Secreted Signaling
pDC	NK	TNFSF13B	HLA-DPB1	0.00681555	0	TNFSF13B_HLA-DPB1	TNFSF13B - HLA-DPB1	TNF	Secreted Signaling
cDC1	T_CD4_DR+	TNFSF13B	HLA-DPB1	0.00470232	0	TNFSF13B_HLA-DPB1	TNFSF13B - HLA-DPB1	TNF	Secreted Signaling
cDC2	T_CD4_DR+	TNFSF13B	HLA-DPB1	0.010718	0	TNFSF13B_HLA-DPB1	TNFSF13B - HLA-DPB1	TNF	Secreted Signaling
Mq_APOE_low	T_CD4_DR+	TNFSF13B	HLA-DPB1	0.0101348	0	TNFSF13B_HLA-DPB1	TNFSF13B - HLA-DPB1	TNF	Secreted Signaling
Mq_CCL3	T_CD4_DR+	TNFSF13B	HLA-DPB1	0.0114546	0	TNFSF13B_HLA-DPB1	TNFSF13B - HLA-DPB1	TNF	Secreted Signaling
Mq_GPNMB	T_CD4_DR+	TNFSF13B	HLA-DPB1	0.0033192	0	TNFSF13B_HLA-DPB1	TNFSF13B - HLA-DPB1	TNF	Secreted Signaling
Mq_M0	T_CD4_DR+	TNFSF13B	HLA-DPB1	0.0133731	0	TNFSF13B_HLA-DPB1	TNFSF13B - HLA-DPB1	TNF	Secreted Signaling
Mq_PPARG	T_CD4_DR+	TNFSF13B	HLA-DPB1	0.00735138	0	TNFSF13B_HLA-DPB1	TNFSF13B - HLA-DPB1	TNF	Secreted Signaling
pDC	T_CD4_DR+	TNFSF13B	HLA-DPB1	0.0072908	0	TNFSF13B_HLA-DPB1	TNFSF13B - HLA-DPB1	TNF	Secreted Signaling
cDC1	T_CD4_FOXP3	TNFSF13B	HLA-DPB1	0.0153974	0	TNFSF13B_HLA-DPB1	TNFSF13B - HLA-DPB1	TNF	Secreted Signaling
cDC2	T_CD4_FOXP3	TNFSF13B	HLA-DPB1	0.0346192	0	TNFSF13B_HLA-DPB1	TNFSF13B - HLA-DPB1	TNF	Secreted Signaling
Mq_APOE_low	T_CD4_FOXP3	TNFSF13B	HLA-DPB1	0.0327787	0	TNFSF13B_HLA-DPB1	TNFSF13B - HLA-DPB1	TNF	Secreted Signaling
Mq_CCL3	T_CD4_FOXP3	TNFSF13B	HLA-DPB1	0.0369374	0	TNFSF13B_HLA-DPB1	TNFSF13B - HLA-DPB1	TNF	Secreted Signaling
Mq_GPNMB	T_CD4_FOXP3	TNFSF13B	HLA-DPB1	0.0109029	0	TNFSF13B_HLA-DPB1	TNFSF13B - HLA-DPB1	TNF	Secreted Signaling
Mq_M0	T_CD4_FOXP3	TNFSF13B	HLA-DPB1	0.0429382	0	TNFSF13B_HLA-DPB1	TNFSF13B - HLA-DPB1	TNF	Secreted Signaling
Mq_PPARG	T_CD4_FOXP3	TNFSF13B	HLA-DPB1	0.0239267	0	TNFSF13B_HLA-DPB1	TNFSF13B - HLA-DPB1	TNF	Secreted Signaling
pDC	T_CD4_FOXP3	TNFSF13B	HLA-DPB1	0.0237328	0	TNFSF13B_HLA-DPB1	TNFSF13B - HLA-DPB1	TNF	Secreted Signaling
cDC1	T_CD8	TNFSF13B	HLA-DPB1	0.00609049	0	TNFSF13B_HLA-DPB1	TNFSF13B - HLA-DPB1	TNF	Secreted Signaling
cDC2	T_CD8	TNFSF13B	HLA-DPB1	0.0138573	0	TNFSF13B_HLA-DPB1	TNFSF13B - HLA-DPB1	TNF	Secreted Signaling
Mq_APOE_low	T_CD8	TNFSF13B	HLA-DPB1	0.0131056	0	TNFSF13B_HLA-DPB1	TNFSF13B - HLA-DPB1	TNF	Secreted Signaling
Mq_CCL3	T_CD8	TNFSF13B	HLA-DPB1	0.0148065	0	TNFSF13B_HLA-DPB1	TNFSF13B - HLA-DPB1	TNF	Secreted Signaling
Mq_GPNMB	T_CD8	TNFSF13B	HLA-DPB1	0.00430082	0	TNFSF13B_HLA-DPB1	TNFSF13B - HLA-DPB1	TNF	Secreted Signaling
Mq_M0	T_CD8	TNFSF13B	HLA-DPB1	0.0172765	0	TNFSF13B_HLA-DPB1	TNFSF13B - HLA-DPB1	TNF	Secreted Signaling
Mq_PPARG	T_CD8	TNFSF13B	HLA-DPB1	0.00951409	0	TNFSF13B_HLA-DPB1	TNFSF13B - HLA-DPB1	TNF	Secreted Signaling
pDC	T_CD8	TNFSF13B	HLA-DPB1	0.00943586	0	TNFSF13B_HLA-DPB1	TNFSF13B - HLA-DPB1	TNF	Secreted Signaling
cDC1	T_gd	TNFSF13B	HLA-DPB1	0.00531189	0	TNFSF13B_HLA-DPB1	TNFSF13B - HLA-DPB1	TNF	Secreted Signaling
cDC2	T_gd	TNFSF13B	HLA-DPB1	0.0120978	0	TNFSF13B_HLA-DPB1	TNFSF13B - HLA-DPB1	TNF	Secreted Signaling
Mq_APOE_low	T_gd	TNFSF13B	HLA-DPB1	0.0114405	0	TNFSF13B_HLA-DPB1	TNFSF13B - HLA-DPB1	TNF	Secreted Signaling
Mq_CCL3	T_gd	TNFSF13B	HLA-DPB1	0.0129281	0	TNFSF13B_HLA-DPB1	TNFSF13B - HLA-DPB1	TNF	Secreted Signaling
Mq_GPNMB	T_gd	TNFSF13B	HLA-DPB1	0.00375014	0	TNFSF13B_HLA-DPB1	TNFSF13B - HLA-DPB1	TNF	Secreted Signaling
Mq_M0	T_gd	TNFSF13B	HLA-DPB1	0.0150896	0	TNFSF13B_HLA-DPB1	TNFSF13B - HLA-DPB1	TNF	Secreted Signaling
Mq_PPARG	T_gd	TNFSF13B	HLA-DPB1	0.00830147	0	TNFSF13B_HLA-DPB1	TNFSF13B - HLA-DPB1	TNF	Secreted Signaling
pDC	T_gd	TNFSF13B	HLA-DPB1	0.00823313	0	TNFSF13B_HLA-DPB1	TNFSF13B - HLA-DPB1	TNF	Secreted Signaling
cDC2	T_CD4_DR-	TNFSF12	TNFRSF25	0.00204565	0	TNFSF12_TNFRSF25	TNFSF12 - TNFRSF25	TNF	Secreted Signaling
Mast	T_CD4_DR-	TNFSF12	TNFRSF25	0.000705274	0	TNFSF12_TNFRSF25	TNFSF12 - TNFRSF25	TNF	Secreted Signaling
Mq_APOE_low	T_CD4_DR-	TNFSF12	TNFRSF25	0.00299943	0	TNFSF12_TNFRSF25	TNFSF12 - TNFRSF25	TNF	Secreted Signaling
Mq_CCL3	T_CD4_DR-	TNFSF12	TNFRSF25	0.00327017	0	TNFSF12_TNFRSF25	TNFSF12 - TNFRSF25	TNF	Secreted Signaling
Mq_GPNMB	T_CD4_DR-	TNFSF12	TNFRSF25	0.00309383	0	TNFSF12_TNFRSF25	TNFSF12 - TNFRSF25	TNF	Secreted Signaling
Mq_PPARG	T_CD4_DR-	TNFSF12	TNFRSF25	0.00890618	0	TNFSF12_TNFRSF25	TNFSF12 - TNFRSF25	TNF	Secreted Signaling
pDC	T_CD4_DR-	TNFSF12	TNFRSF25	0.00084226	0	TNFSF12_TNFRSF25	TNFSF12 - TNFRSF25	TNF	Secreted Signaling
cDC2	T_CD4_DR+	TNFSF12	TNFRSF25	0.00198383	0	TNFSF12_TNFRSF25	TNFSF12 - TNFRSF25	TNF	Secreted Signaling
Mast	T_CD4_DR+	TNFSF12	TNFRSF25	0.000683932	0	TNFSF12_TNFRSF25	TNFSF12 - TNFRSF25	TNF	Secreted Signaling
Mq_APOE_low	T_CD4_DR+	TNFSF12	TNFRSF25	0.00290887	0	TNFSF12_TNFRSF25	TNFSF12 - TNFRSF25	TNF	Secreted Signaling
Mq_CCL3	T_CD4_DR+	TNFSF12	TNFRSF25	0.00317146	0	TNFSF12_TNFRSF25	TNFSF12 - TNFRSF25	TNF	Secreted Signaling
Mq_GPNMB	T_CD4_DR+	TNFSF12	TNFRSF25	0.00300043	0	TNFSF12_TNFRSF25	TNFSF12 - TNFRSF25	TNF	Secreted Signaling
Mq_PPARG	T_CD4_DR+	TNFSF12	TNFRSF25	0.00863882	0	TNFSF12_TNFRSF25	TNFSF12 - TNFRSF25	TNF	Secreted Signaling
pDC	T_CD4_DR+	TNFSF12	TNFRSF25	0.000816777	0	TNFSF12_TNFRSF25	TNFSF12 - TNFRSF25	TNF	Secreted Signaling
cDC2	T_CD4_FOXP3	TNFSF12	TNFRSF25	0.00056307	0	TNFSF12_TNFRSF25	TNFSF12 - TNFRSF25	TNF	Secreted Signaling
Mast	T_CD4_FOXP3	TNFSF12	TNFRSF25	0.000193939	0.02	TNFSF12_TNFRSF25	TNFSF12 - TNFRSF25	TNF	Secreted Signaling
Mq_APOE_low	T_CD4_FOXP3	TNFSF12	TNFRSF25	0.000826171	0	TNFSF12_TNFRSF25	TNFSF12 - TNFRSF25	TNF	Secreted Signaling
Mq_CCL3	T_CD4_FOXP3	TNFSF12	TNFRSF25	0.000900922	0	TNFSF12_TNFRSF25	TNFSF12 - TNFRSF25	TNF	Secreted Signaling
Mq_GPNMB	T_CD4_FOXP3	TNFSF12	TNFRSF25	0.000852231	0	TNFSF12_TNFRSF25	TNFSF12 - TNFRSF25	TNF	Secreted Signaling
Mq_PPARG	T_CD4_FOXP3	TNFSF12	TNFRSF25	0.00246371	0	TNFSF12_TNFRSF25	TNFSF12 - TNFRSF25	TNF	Secreted Signaling
pDC	T_CD4_FOXP3	TNFSF12	TNFRSF25	0.000231631	0.02	TNFSF12_TNFRSF25	TNFSF12 - TNFRSF25	TNF	Secreted Signaling
cDC2	T_naive	TNFSF12	TNFRSF25	0.00183827	0	TNFSF12_TNFRSF25	TNFSF12 - TNFRSF25	TNF	Secreted Signaling
Mast	T_naive	TNFSF12	TNFRSF25	0.000633687	0.02	TNFSF12_TNFRSF25	TNFSF12 - TNFRSF25	TNF	Secreted Signaling
Mq_APOE_low	T_naive	TNFSF12	TNFRSF25	0.00269561	0	TNFSF12_TNFRSF25	TNFSF12 - TNFRSF25	TNF	Secreted Signaling
Mq_CCL3	T_naive	TNFSF12	TNFRSF25	0.00293901	0	TNFSF12_TNFRSF25	TNFSF12 - TNFRSF25	TNF	Secreted Signaling
Mq_GPNMB	T_naive	TNFSF12	TNFRSF25	0.00278048	0	TNFSF12_TNFRSF25	TNFSF12 - TNFRSF25	TNF	Secreted Signaling
Mq_PPARG	T_naive	TNFSF12	TNFRSF25	0.00800885	0	TNFSF12_TNFRSF25	TNFSF12 - TNFRSF25	TNF	Secreted Signaling
pDC	T_naive	TNFSF12	TNFRSF25	0.00075678	0	TNFSF12_TNFRSF25	TNFSF12 - TNFRSF25	TNF	Secreted Signaling
Mq_CCL3	T_CD4_FOXP3	TNF	FAS	0.00196465	0	TNF_FAS	TNF - FAS	TNF	Secreted Signaling
Mq_PPARG	T_CD4_FOXP3	TNF	FAS	0.000903201	0	TNF_FAS	TNF - FAS	TNF	Secreted Signaling
cDC1	NK	GRN	TNFRSF1B	0.0335241	0	GRN_TNFRSF1B	GRN - TNFRSF1B	TNF	Secreted Signaling
cDC2	NK	GRN	TNFRSF1B	0.0363371	0	GRN_TNFRSF1B	GRN - TNFRSF1B	TNF	Secreted Signaling
Mast	NK	GRN	TNFRSF1B	0.0123287	0	GRN_TNFRSF1B	GRN - TNFRSF1B	TNF	Secreted Signaling
Mq_APOE_low	NK	GRN	TNFRSF1B	0.0388269	0	GRN_TNFRSF1B	GRN - TNFRSF1B	TNF	Secreted Signaling
Mq_CCL3	NK	GRN	TNFRSF1B	0.0368901	0	GRN_TNFRSF1B	GRN - TNFRSF1B	TNF	Secreted Signaling
Mq_GPNMB	NK	GRN	TNFRSF1B	0.0446331	0	GRN_TNFRSF1B	GRN - TNFRSF1B	TNF	Secreted Signaling
Mq_M0	NK	GRN	TNFRSF1B	0.0332789	0	GRN_TNFRSF1B	GRN - TNFRSF1B	TNF	Secreted Signaling
Mq_PPARG	NK	GRN	TNFRSF1B	0.0522987	0	GRN_TNFRSF1B	GRN - TNFRSF1B	TNF	Secreted Signaling
pDC	NK	GRN	TNFRSF1B	0.0408004	0	GRN_TNFRSF1B	GRN - TNFRSF1B	TNF	Secreted Signaling
cDC1	T_CD4_DR-	GRN	TNFRSF1B	0.0301332	0	GRN_TNFRSF1B	GRN - TNFRSF1B	TNF	Secreted Signaling
cDC2	T_CD4_DR-	GRN	TNFRSF1B	0.0326712	0	GRN_TNFRSF1B	GRN - TNFRSF1B	TNF	Secreted Signaling
Mast	T_CD4_DR-	GRN	TNFRSF1B	0.0110571	0	GRN_TNFRSF1B	GRN - TNFRSF1B	TNF	Secreted Signaling
Mq_APOE_low	T_CD4_DR-	GRN	TNFRSF1B	0.034919	0	GRN_TNFRSF1B	GRN - TNFRSF1B	TNF	Secreted Signaling
Mq_CCL3	T_CD4_DR-	GRN	TNFRSF1B	0.0331704	0	GRN_TNFRSF1B	GRN - TNFRSF1B	TNF	Secreted Signaling
Mq_GPNMB	T_CD4_DR-	GRN	TNFRSF1B	0.0401652	0	GRN_TNFRSF1B	GRN - TNFRSF1B	TNF	Secreted Signaling
Mq_M0	T_CD4_DR-	GRN	TNFRSF1B	0.0299119	0	GRN_TNFRSF1B	GRN - TNFRSF1B	TNF	Secreted Signaling
Mq_PPARG	T_CD4_DR-	GRN	TNFRSF1B	0.0471012	0	GRN_TNFRSF1B	GRN - TNFRSF1B	TNF	Secreted Signaling
pDC	T_CD4_DR-	GRN	TNFRSF1B	0.0367014	0	GRN_TNFRSF1B	GRN - TNFRSF1B	TNF	Secreted Signaling
cDC1	T_CD4_DR+	GRN	TNFRSF1B	0.0374054	0	GRN_TNFRSF1B	GRN - TNFRSF1B	TNF	Secreted Signaling
cDC2	T_CD4_DR+	GRN	TNFRSF1B	0.0405303	0	GRN_TNFRSF1B	GRN - TNFRSF1B	TNF	Secreted Signaling
Mast	T_CD4_DR+	GRN	TNFRSF1B	0.013791	0	GRN_TNFRSF1B	GRN - TNFRSF1B	TNF	Secreted Signaling
Mq_APOE_low	T_CD4_DR+	GRN	TNFRSF1B	0.0432946	0	GRN_TNFRSF1B	GRN - TNFRSF1B	TNF	Secreted Signaling
Mq_CCL3	T_CD4_DR+	GRN	TNFRSF1B	0.0411444	0	GRN_TNFRSF1B	GRN - TNFRSF1B	TNF	Secreted Signaling
Mq_GPNMB	T_CD4_DR+	GRN	TNFRSF1B	0.0497343	0	GRN_TNFRSF1B	GRN - TNFRSF1B	TNF	Secreted Signaling
Mq_M0	T_CD4_DR+	GRN	TNFRSF1B	0.0371328	0	GRN_TNFRSF1B	GRN - TNFRSF1B	TNF	Secreted Signaling
Mq_PPARG	T_CD4_DR+	GRN	TNFRSF1B	0.0582226	0	GRN_TNFRSF1B	GRN - TNFRSF1B	TNF	Secreted Signaling
pDC	T_CD4_DR+	GRN	TNFRSF1B	0.0454844	0	GRN_TNFRSF1B	GRN - TNFRSF1B	TNF	Secreted Signaling
cDC1	T_CD4_FOXP3	GRN	TNFRSF1B	0.152996	0	GRN_TNFRSF1B	GRN - TNFRSF1B	TNF	Secreted Signaling
cDC2	T_CD4_FOXP3	GRN	TNFRSF1B	0.164131	0	GRN_TNFRSF1B	GRN - TNFRSF1B	TNF	Secreted Signaling
Mast	T_CD4_FOXP3	GRN	TNFRSF1B	0.0610355	0	GRN_TNFRSF1B	GRN - TNFRSF1B	TNF	Secreted Signaling
Mq_APOE_low	T_CD4_FOXP3	GRN	TNFRSF1B	0.173799	0	GRN_TNFRSF1B	GRN - TNFRSF1B	TNF	Secreted Signaling
Mq_CCL3	T_CD4_FOXP3	GRN	TNFRSF1B	0.166294	0	GRN_TNFRSF1B	GRN - TNFRSF1B	TNF	Secreted Signaling
Mq_GPNMB	T_CD4_FOXP3	GRN	TNFRSF1B	0.19568	0	GRN_TNFRSF1B	GRN - TNFRSF1B	TNF	Secreted Signaling
Mq_M0	T_CD4_FOXP3	GRN	TNFRSF1B	0.152015	0	GRN_TNFRSF1B	GRN - TNFRSF1B	TNF	Secreted Signaling
Mq_PPARG	T_CD4_FOXP3	GRN	TNFRSF1B	0.223225	0	GRN_TNFRSF1B	GRN - TNFRSF1B	TNF	Secreted Signaling
pDC	T_CD4_FOXP3	GRN	TNFRSF1B	0.181338	0	GRN_TNFRSF1B	GRN - TNFRSF1B	TNF	Secreted Signaling
cDC1	T_CD8	GRN	TNFRSF1B	0.0207574	0	GRN_TNFRSF1B	GRN - TNFRSF1B	TNF	Secreted Signaling
cDC2	T_CD8	GRN	TNFRSF1B	0.022524	0	GRN_TNFRSF1B	GRN - TNFRSF1B	TNF	Secreted Signaling
Mast	T_CD8	GRN	TNFRSF1B	0.0075704	0	GRN_TNFRSF1B	GRN - TNFRSF1B	TNF	Secreted Signaling
Mq_APOE_low	T_CD8	GRN	TNFRSF1B	0.0240911	0	GRN_TNFRSF1B	GRN - TNFRSF1B	TNF	Secreted Signaling
Mq_CCL3	T_CD8	GRN	TNFRSF1B	0.0228718	0	GRN_TNFRSF1B	GRN - TNFRSF1B	TNF	Secreted Signaling
Mq_GPNMB	T_CD8	GRN	TNFRSF1B	0.0277573	0	GRN_TNFRSF1B	GRN - TNFRSF1B	TNF	Secreted Signaling
Mq_M0	T_CD8	GRN	TNFRSF1B	0.0206035	0	GRN_TNFRSF1B	GRN - TNFRSF1B	TNF	Secreted Signaling
Mq_PPARG	T_CD8	GRN	TNFRSF1B	0.0326235	0	GRN_TNFRSF1B	GRN - TNFRSF1B	TNF	Secreted Signaling
pDC	T_CD8	GRN	TNFRSF1B	0.0253353	0	GRN_TNFRSF1B	GRN - TNFRSF1B	TNF	Secreted Signaling
cDC1	T_gd	GRN	TNFRSF1B	0.0319358	0	GRN_TNFRSF1B	GRN - TNFRSF1B	TNF	Secreted Signaling
cDC2	T_gd	GRN	TNFRSF1B	0.0346202	0	GRN_TNFRSF1B	GRN - TNFRSF1B	TNF	Secreted Signaling
Mast	T_gd	GRN	TNFRSF1B	0.0117324	0	GRN_TNFRSF1B	GRN - TNFRSF1B	TNF	Secreted Signaling
Mq_APOE_low	T_gd	GRN	TNFRSF1B	0.036997	0	GRN_TNFRSF1B	GRN - TNFRSF1B	TNF	Secreted Signaling
Mq_CCL3	T_gd	GRN	TNFRSF1B	0.0351481	0	GRN_TNFRSF1B	GRN - TNFRSF1B	TNF	Secreted Signaling
Mq_GPNMB	T_gd	GRN	TNFRSF1B	0.0425416	0	GRN_TNFRSF1B	GRN - TNFRSF1B	TNF	Secreted Signaling
Mq_M0	T_gd	GRN	TNFRSF1B	0.0317018	0	GRN_TNFRSF1B	GRN - TNFRSF1B	TNF	Secreted Signaling
Mq_PPARG	T_gd	GRN	TNFRSF1B	0.0498667	0	GRN_TNFRSF1B	GRN - TNFRSF1B	TNF	Secreted Signaling
pDC	T_gd	GRN	TNFRSF1B	0.0388812	0	GRN_TNFRSF1B	GRN - TNFRSF1B	TNF	Secreted Signaling
cDC1	T_naive	GRN	TNFRSF1B	0.0107008	0	GRN_TNFRSF1B	GRN - TNFRSF1B	TNF	Secreted Signaling
cDC2	T_naive	GRN	TNFRSF1B	0.0116217	0	GRN_TNFRSF1B	GRN - TNFRSF1B	TNF	Secreted Signaling
Mast	T_naive	GRN	TNFRSF1B	0.00387739	0.04	GRN_TNFRSF1B	GRN - TNFRSF1B	TNF	Secreted Signaling
Mq_APOE_low	T_naive	GRN	TNFRSF1B	0.0124399	0	GRN_TNFRSF1B	GRN - TNFRSF1B	TNF	Secreted Signaling
Mq_CCL3	T_naive	GRN	TNFRSF1B	0.0118032	0	GRN_TNFRSF1B	GRN - TNFRSF1B	TNF	Secreted Signaling
Mq_GPNMB	T_naive	GRN	TNFRSF1B	0.0143592	0	GRN_TNFRSF1B	GRN - TNFRSF1B	TNF	Secreted Signaling
Mq_M0	T_naive	GRN	TNFRSF1B	0.0106207	0	GRN_TNFRSF1B	GRN - TNFRSF1B	TNF	Secreted Signaling
Mq_PPARG	T_naive	GRN	TNFRSF1B	0.0169174	0	GRN_TNFRSF1B	GRN - TNFRSF1B	TNF	Secreted Signaling
pDC	T_naive	GRN	TNFRSF1B	0.0130905	0	GRN_TNFRSF1B	GRN - TNFRSF1B	TNF	Secreted Signaling
Mq_CCL3	NK	TNF	TNFRSF1B	0.00285166	0	TNF_TNFRSF1B	TNF - TNFRSF1B	TNF	Secreted Signaling	KEGG: hsa04060
Mq_PPARG	NK	TNF	TNFRSF1B	0.00131161	0	TNF_TNFRSF1B	TNF - TNFRSF1B	TNF	Secreted Signaling	KEGG: hsa04060
Mq_CCL3	T_CD4_DR-	TNF	TNFRSF1B	0.00255501	0	TNF_TNFRSF1B	TNF - TNFRSF1B	TNF	Secreted Signaling	KEGG: hsa04060
Mq_PPARG	T_CD4_DR-	TNF	TNFRSF1B	0.00117498	0	TNF_TNFRSF1B	TNF - TNFRSF1B	TNF	Secreted Signaling	KEGG: hsa04060
Mq_CCL3	T_CD4_DR+	TNF	TNFRSF1B	0.00319354	0	TNF_TNFRSF1B	TNF - TNFRSF1B	TNF	Secreted Signaling	KEGG: hsa04060
Mq_PPARG	T_CD4_DR+	TNF	TNFRSF1B	0.00146913	0	TNF_TNFRSF1B	TNF - TNFRSF1B	TNF	Secreted Signaling	KEGG: hsa04060
Mq_CCL3	T_CD4_FOXP3	TNF	TNFRSF1B	0.0146739	0	TNF_TNFRSF1B	TNF - TNFRSF1B	TNF	Secreted Signaling	KEGG: hsa04060
Mq_PPARG	T_CD4_FOXP3	TNF	TNFRSF1B	0.00679274	0	TNF_TNFRSF1B	TNF - TNFRSF1B	TNF	Secreted Signaling	KEGG: hsa04060
Mq_CCL3	T_CD8	TNF	TNFRSF1B	0.00174459	0	TNF_TNFRSF1B	TNF - TNFRSF1B	TNF	Secreted Signaling	KEGG: hsa04060
Mq_PPARG	T_CD8	TNF	TNFRSF1B	0.000801941	0	TNF_TNFRSF1B	TNF - TNFRSF1B	TNF	Secreted Signaling	KEGG: hsa04060
Mq_CCL3	T_gd	TNF	TNFRSF1B	0.00271247	0	TNF_TNFRSF1B	TNF - TNFRSF1B	TNF	Secreted Signaling	KEGG: hsa04060
Mq_PPARG	T_gd	TNF	TNFRSF1B	0.0012475	0	TNF_TNFRSF1B	TNF - TNFRSF1B	TNF	Secreted Signaling	KEGG: hsa04060
Mq_CCL3	T_naive	TNF	TNFRSF1B	0.000890991	0	TNF_TNFRSF1B	TNF - TNFRSF1B	TNF	Secreted Signaling	KEGG: hsa04060
Mq_PPARG	T_naive	TNF	TNFRSF1B	0.000409375	0	TNF_TNFRSF1B	TNF - TNFRSF1B	TNF	Secreted Signaling	KEGG: hsa04060
cDC1	NK	CD58	CD2	0.00174087	0	CD58_CD2	CD58 - CD2	Blank	Blank
Mq_PPARG	NK	CD58	CD2	0.00695226	0	CD58_CD2	CD58 - CD2	Blank	Blank
cDC1	T_CD4_DR-	CD58	CD2	0.00997175	0	CD58_CD2	CD58 - CD2	Blank	Blank
Mq_PPARG	T_CD4_DR-	CD58	CD2	0.0388636	0	CD58_CD2	CD58 - CD2	Blank	Blank
cDC1	T_CD4_DR+	CD58	CD2	0.010053	0	CD58_CD2	CD58 - CD2	Blank	Blank
Mq_PPARG	T_CD4_DR+	CD58	CD2	0.0391711	0	CD58_CD2	CD58 - CD2	Blank	Blank
cDC1	T_CD4_FOXP3	CD58	CD2	0.00930595	0	CD58_CD2	CD58 - CD2	Blank	Blank
Mq_PPARG	T_CD4_FOXP3	CD58	CD2	0.0363395	0	CD58_CD2	CD58 - CD2	Blank	Blank
cDC1	T_CD8	CD58	CD2	0.00931894	0	CD58_CD2	CD58 - CD2	Blank	Blank
Mq_PPARG	T_CD8	CD58	CD2	0.0363889	0	CD58_CD2	CD58 - CD2	Blank	Blank
cDC1	T_gd	CD58	CD2	0.00617362	0	CD58_CD2	CD58 - CD2	Blank	Blank
Mq_PPARG	T_gd	CD58	CD2	0.0243313	0	CD58_CD2	CD58 - CD2	Blank	Blank
cDC1	T_naive	CD58	CD2	0.00584926	0	CD58_CD2	CD58 - CD2	Blank	Blank
Mq_PPARG	T_naive	CD58	CD2	0.0230751	0	CD58_CD2	CD58 - CD2	Blank	Blank
cDC1	NK	COPA	CD74	0.0413957	0	COPA_CD74	COPA - CD74	Blank	Blank
cDC2	NK	COPA	CD74	0.0595043	0	COPA_CD74	COPA - CD74	Blank	Blank
Mast	NK	COPA	CD74	0.0274938	0	COPA_CD74	COPA - CD74	Blank	Blank
Mq_APOE_low	NK	COPA	CD74	0.0722908	0	COPA_CD74	COPA - CD74	Blank	Blank
Mq_CCL3	NK	COPA	CD74	0.0283832	0	COPA_CD74	COPA - CD74	Blank	Blank
Mq_GPNMB	NK	COPA	CD74	0.0664749	0	COPA_CD74	COPA - CD74	Blank	Blank
Mq_M0	NK	COPA	CD74	0.0273772	0	COPA_CD74	COPA - CD74	Blank	Blank
Mq_PPARG	NK	COPA	CD74	0.0950302	0	COPA_CD74	COPA - CD74	Blank	Blank
pDC	NK	COPA	CD74	0.0791212	0	COPA_CD74	COPA - CD74	Blank	Blank
cDC1	T_CD4_DR-	COPA	CD74	0.023689	0	COPA_CD74	COPA - CD74	Blank	Blank
cDC2	T_CD4_DR-	COPA	CD74	0.0343291	0	COPA_CD74	COPA - CD74	Blank	Blank
Mast	T_CD4_DR-	COPA	CD74	0.0156365	0.04	COPA_CD74	COPA - CD74	Blank	Blank
Mq_APOE_low	T_CD4_DR-	COPA	CD74	0.0419472	0	COPA_CD74	COPA - CD74	Blank	Blank
Mq_CCL3	T_CD4_DR-	COPA	CD74	0.0161487	0.02	COPA_CD74	COPA - CD74	Blank	Blank
Mq_GPNMB	T_CD4_DR-	COPA	CD74	0.0384712	0	COPA_CD74	COPA - CD74	Blank	Blank
Mq_M0	T_CD4_DR-	COPA	CD74	0.0155694	0.04	COPA_CD74	COPA - CD74	Blank	Blank
Mq_PPARG	T_CD4_DR-	COPA	CD74	0.0557151	0	COPA_CD74	COPA - CD74	Blank	Blank
pDC	T_CD4_DR-	COPA	CD74	0.0460529	0	COPA_CD74	COPA - CD74	Blank	Blank
cDC1	T_CD4_DR+	COPA	CD74	0.0494196	0	COPA_CD74	COPA - CD74	Blank	Blank
cDC2	T_CD4_DR+	COPA	CD74	0.0707791	0	COPA_CD74	COPA - CD74	Blank	Blank
Mast	T_CD4_DR+	COPA	CD74	0.0329156	0.01	COPA_CD74	COPA - CD74	Blank	Blank
Mq_APOE_low	T_CD4_DR+	COPA	CD74	0.0857675	0	COPA_CD74	COPA - CD74	Blank	Blank
Mq_CCL3	T_CD4_DR+	COPA	CD74	0.0339742	0	COPA_CD74	COPA - CD74	Blank	Blank
Mq_GPNMB	T_CD4_DR+	COPA	CD74	0.0789596	0	COPA_CD74	COPA - CD74	Blank	Blank
Mq_M0	T_CD4_DR+	COPA	CD74	0.0327768	0	COPA_CD74	COPA - CD74	Blank	Blank
Mq_PPARG	T_CD4_DR+	COPA	CD74	0.112233	0	COPA_CD74	COPA - CD74	Blank	Blank
pDC	T_CD4_DR+	COPA	CD74	0.0937426	0	COPA_CD74	COPA - CD74	Blank	Blank
cDC1	T_CD4_FOXP3	COPA	CD74	0.0529145	0	COPA_CD74	COPA - CD74	Blank	Blank
cDC2	T_CD4_FOXP3	COPA	CD74	0.0756644	0	COPA_CD74	COPA - CD74	Blank	Blank
Mast	T_CD4_FOXP3	COPA	CD74	0.0352867	0	COPA_CD74	COPA - CD74	Blank	Blank
Mq_APOE_low	T_CD4_FOXP3	COPA	CD74	0.0915853	0	COPA_CD74	COPA - CD74	Blank	Blank
Mq_CCL3	T_CD4_FOXP3	COPA	CD74	0.0364187	0	COPA_CD74	COPA - CD74	Blank	Blank
Mq_GPNMB	T_CD4_FOXP3	COPA	CD74	0.0843583	0	COPA_CD74	COPA - CD74	Blank	Blank
Mq_M0	T_CD4_FOXP3	COPA	CD74	0.0351383	0	COPA_CD74	COPA - CD74	Blank	Blank
Mq_PPARG	T_CD4_FOXP3	COPA	CD74	0.119611	0	COPA_CD74	COPA - CD74	Blank	Blank
pDC	T_CD4_FOXP3	COPA	CD74	0.100042	0	COPA_CD74	COPA - CD74	Blank	Blank
cDC1	T_CD8	COPA	CD74	0.0402332	0	COPA_CD74	COPA - CD74	Blank	Blank
cDC2	T_CD8	COPA	CD74	0.057864	0	COPA_CD74	COPA - CD74	Blank	Blank
Mast	T_CD8	COPA	CD74	0.0267109	0	COPA_CD74	COPA - CD74	Blank	Blank
Mq_APOE_low	T_CD8	COPA	CD74	0.0703244	0	COPA_CD74	COPA - CD74	Blank	Blank
Mq_CCL3	T_CD8	COPA	CD74	0.0275756	0	COPA_CD74	COPA - CD74	Blank	Blank
Mq_GPNMB	T_CD8	COPA	CD74	0.0646557	0	COPA_CD74	COPA - CD74	Blank	Blank
Mq_M0	T_CD8	COPA	CD74	0.0265975	0	COPA_CD74	COPA - CD74	Blank	Blank
Mq_PPARG	T_CD8	COPA	CD74	0.092507	0	COPA_CD74	COPA - CD74	Blank	Blank
pDC	T_CD8	COPA	CD74	0.0769845	0	COPA_CD74	COPA - CD74	Blank	Blank
cDC1	T_gd	COPA	CD74	0.0398239	0	COPA_CD74	COPA - CD74	Blank	Blank
cDC2	T_gd	COPA	CD74	0.0572861	0	COPA_CD74	COPA - CD74	Blank	Blank
Mast	T_gd	COPA	CD74	0.0264354	0	COPA_CD74	COPA - CD74	Blank	Blank
Mq_APOE_low	T_gd	COPA	CD74	0.0696312	0	COPA_CD74	COPA - CD74	Blank	Blank
Mq_CCL3	T_gd	COPA	CD74	0.0272915	0	COPA_CD74	COPA - CD74	Blank	Blank
Mq_GPNMB	T_gd	COPA	CD74	0.0640145	0	COPA_CD74	COPA - CD74	Blank	Blank
Mq_M0	T_gd	COPA	CD74	0.0263231	0	COPA_CD74	COPA - CD74	Blank	Blank
Mq_PPARG	T_gd	COPA	CD74	0.0916167	0	COPA_CD74	COPA - CD74	Blank	Blank
pDC	T_gd	COPA	CD74	0.076231	0	COPA_CD74	COPA - CD74	Blank	Blank
cDC1	T_naive	COPA	CD74	0.0206296	0.03	COPA_CD74	COPA - CD74	Blank	Blank
cDC2	T_naive	COPA	CD74	0.0299378	0	COPA_CD74	COPA - CD74	Blank	Blank
Mq_APOE_low	T_naive	COPA	CD74	0.0366183	0	COPA_CD74	COPA - CD74	Blank	Blank
Mq_GPNMB	T_naive	COPA	CD74	0.0335684	0	COPA_CD74	COPA - CD74	Blank	Blank
Mq_PPARG	T_naive	COPA	CD74	0.0487261	0	COPA_CD74	COPA - CD74	Blank	Blank
pDC	T_naive	COPA	CD74	0.0402243	0	COPA_CD74	COPA - CD74	Blank	Blank
Mq_APOE_low	NK	HGF	CD44	0.00302074	0	HGF_CD44	HGF - CD44	Blank	Blank
Mq_APOE_low	T_CD4_DR-	HGF	CD44	0.0136683	0	HGF_CD44	HGF - CD44	Blank	Blank
Mq_APOE_low	T_CD4_DR+	HGF	CD44	0.0133734	0	HGF_CD44	HGF - CD44	Blank	Blank
Mq_APOE_low	T_CD4_FOXP3	HGF	CD44	0.012445	0	HGF_CD44	HGF - CD44	Blank	Blank
Mq_APOE_low	T_CD8	HGF	CD44	0.0146989	0	HGF_CD44	HGF - CD44	Blank	Blank
Mq_APOE_low	T_gd	HGF	CD44	0.0129419	0	HGF_CD44	HGF - CD44	Blank	Blank
Mq_APOE_low	T_naive	HGF	CD44	0.00801416	0	HGF_CD44	HGF - CD44	Blank	Blank
cDC1	NK	CD48	CD244	0.00940085	0	CD48_CD244	CD48 - CD244	Blank	Blank
cDC2	NK	CD48	CD244	0.0120554	0	CD48_CD244	CD48 - CD244	Blank	Blank
Mast	NK	CD48	CD244	0.00346747	0	CD48_CD244	CD48 - CD244	Blank	Blank
Mq_APOE_low	NK	CD48	CD244	0.00864519	0	CD48_CD244	CD48 - CD244	Blank	Blank
Mq_CCL3	NK	CD48	CD244	0.00295616	0	CD48_CD244	CD48 - CD244	Blank	Blank
Mq_GPNMB	NK	CD48	CD244	0.00142762	0	CD48_CD244	CD48 - CD244	Blank	Blank
Mq_M0	NK	CD48	CD244	0.022582	0	CD48_CD244	CD48 - CD244	Blank	Blank
Mq_PPARG	NK	CD48	CD244	0.00231786	0	CD48_CD244	CD48 - CD244	Blank	Blank
pDC	NK	CD48	CD244	0.00373179	0	CD48_CD244	CD48 - CD244	Blank	Blank
Mq_CCL3	NK	HBEGF	CD44	0.00445379	0	HBEGF_CD44	HBEGF - CD44	Blank	Blank
Mq_GPNMB	NK	HBEGF	CD44	0.00325893	0	HBEGF_CD44	HBEGF - CD44	Blank	Blank
Mq_PPARG	NK	HBEGF	CD44	0.0132093	0	HBEGF_CD44	HBEGF - CD44	Blank	Blank
Mq_CCL3	T_CD4_DR-	HBEGF	CD44	0.020051	0	HBEGF_CD44	HBEGF - CD44	Blank	Blank
Mq_GPNMB	T_CD4_DR-	HBEGF	CD44	0.0147336	0	HBEGF_CD44	HBEGF - CD44	Blank	Blank
Mq_PPARG	T_CD4_DR-	HBEGF	CD44	0.0576914	0	HBEGF_CD44	HBEGF - CD44	Blank	Blank
Mq_CCL3	T_CD4_DR+	HBEGF	CD44	0.0196212	0	HBEGF_CD44	HBEGF - CD44	Blank	Blank
Mq_GPNMB	T_CD4_DR+	HBEGF	CD44	0.0144161	0	HBEGF_CD44	HBEGF - CD44	Blank	Blank
Mq_PPARG	T_CD4_DR+	HBEGF	CD44	0.0565013	0	HBEGF_CD44	HBEGF - CD44	Blank	Blank
Mq_CCL3	T_CD4_FOXP3	HBEGF	CD44	0.018267	0	HBEGF_CD44	HBEGF - CD44	Blank	Blank
Mq_GPNMB	T_CD4_FOXP3	HBEGF	CD44	0.0134163	0	HBEGF_CD44	HBEGF - CD44	Blank	Blank
Mq_PPARG	T_CD4_FOXP3	HBEGF	CD44	0.0527388	0	HBEGF_CD44	HBEGF - CD44	Blank	Blank
Mq_CCL3	T_CD8	HBEGF	CD44	0.0215524	0	HBEGF_CD44	HBEGF - CD44	Blank	Blank
Mq_GPNMB	T_CD8	HBEGF	CD44	0.0158433	0	HBEGF_CD44	HBEGF - CD44	Blank	Blank
Mq_PPARG	T_CD8	HBEGF	CD44	0.0618335	0	HBEGF_CD44	HBEGF - CD44	Blank	Blank
Mq_CCL3	T_gd	HBEGF	CD44	0.0189919	0	HBEGF_CD44	HBEGF - CD44	Blank	Blank
Mq_GPNMB	T_gd	HBEGF	CD44	0.0139514	0	HBEGF_CD44	HBEGF - CD44	Blank	Blank
Mq_PPARG	T_gd	HBEGF	CD44	0.0547553	0	HBEGF_CD44	HBEGF - CD44	Blank	Blank
Mq_CCL3	T_naive	HBEGF	CD44	0.0117881	0	HBEGF_CD44	HBEGF - CD44	Blank	Blank
Mq_GPNMB	T_naive	HBEGF	CD44	0.00864267	0	HBEGF_CD44	HBEGF - CD44	Blank	Blank
Mq_PPARG	T_naive	HBEGF	CD44	0.0344627	0	HBEGF_CD44	HBEGF - CD44	Blank	Blank
cDC1	NK	SELL	SELPLG	0.00873854	0	SELL_SELPLG	SELL - SELPLG	Blank	Blank
cDC2	NK	SELL	SELPLG	0.00649443	0	SELL_SELPLG	SELL - SELPLG	Blank	Blank
Mq_APOE_low	NK	SELL	SELPLG	0.00736267	0	SELL_SELPLG	SELL - SELPLG	Blank	Blank
Mq_CCL3	NK	SELL	SELPLG	0.00595227	0	SELL_SELPLG	SELL - SELPLG	Blank	Blank
Mq_M0	NK	SELL	SELPLG	0.0317004	0	SELL_SELPLG	SELL - SELPLG	Blank	Blank
Mq_PPARG	NK	SELL	SELPLG	0.00480405	0	SELL_SELPLG	SELL - SELPLG	Blank	Blank
pDC	NK	SELL	SELPLG	0.0898077	0	SELL_SELPLG	SELL - SELPLG	Blank	Blank
cDC1	T_CD4_DR-	SELL	SELPLG	0.00309148	0	SELL_SELPLG	SELL - SELPLG	Blank	Blank
cDC2	T_CD4_DR-	SELL	SELPLG	0.00229421	0	SELL_SELPLG	SELL - SELPLG	Blank	Blank
Mq_APOE_low	T_CD4_DR-	SELL	SELPLG	0.00260239	0	SELL_SELPLG	SELL - SELPLG	Blank	Blank
Mq_CCL3	T_CD4_DR-	SELL	SELPLG	0.00210195	0	SELL_SELPLG	SELL - SELPLG	Blank	Blank
Mq_M0	T_CD4_DR-	SELL	SELPLG	0.0113853	0	SELL_SELPLG	SELL - SELPLG	Blank	Blank
Mq_PPARG	T_CD4_DR-	SELL	SELPLG	0.0016952	0	SELL_SELPLG	SELL - SELPLG	Blank	Blank
pDC	T_CD4_DR-	SELL	SELPLG	0.0335446	0	SELL_SELPLG	SELL - SELPLG	Blank	Blank
cDC1	T_CD4_DR+	SELL	SELPLG	0.00376766	0	SELL_SELPLG	SELL - SELPLG	Blank	Blank
cDC2	T_CD4_DR+	SELL	SELPLG	0.0027965	0	SELL_SELPLG	SELL - SELPLG	Blank	Blank
Mq_APOE_low	T_CD4_DR+	SELL	SELPLG	0.00317194	0	SELL_SELPLG	SELL - SELPLG	Blank	Blank
Mq_CCL3	T_CD4_DR+	SELL	SELPLG	0.00256225	0	SELL_SELPLG	SELL - SELPLG	Blank	Blank
Mq_M0	T_CD4_DR+	SELL	SELPLG	0.0138503	0	SELL_SELPLG	SELL - SELPLG	Blank	Blank
Mq_PPARG	T_CD4_DR+	SELL	SELPLG	0.00206662	0	SELL_SELPLG	SELL - SELPLG	Blank	Blank
pDC	T_CD4_DR+	SELL	SELPLG	0.0406102	0	SELL_SELPLG	SELL - SELPLG	Blank	Blank
cDC1	T_CD4_FOXP3	SELL	SELPLG	0.00179727	0	SELL_SELPLG	SELL - SELPLG	Blank	Blank
cDC2	T_CD4_FOXP3	SELL	SELPLG	0.00133332	0	SELL_SELPLG	SELL - SELPLG	Blank	Blank
Mq_APOE_low	T_CD4_FOXP3	SELL	SELPLG	0.00151262	0	SELL_SELPLG	SELL - SELPLG	Blank	Blank
Mq_CCL3	T_CD4_FOXP3	SELL	SELPLG	0.00122148	0	SELL_SELPLG	SELL - SELPLG	Blank	Blank
Mq_M0	T_CD4_FOXP3	SELL	SELPLG	0.00664208	0	SELL_SELPLG	SELL - SELPLG	Blank	Blank
Mq_PPARG	T_CD4_FOXP3	SELL	SELPLG	0.000984949	0	SELL_SELPLG	SELL - SELPLG	Blank	Blank
pDC	T_CD4_FOXP3	SELL	SELPLG	0.0197541	0	SELL_SELPLG	SELL - SELPLG	Blank	Blank
cDC1	T_CD8	SELL	SELPLG	0.00320905	0	SELL_SELPLG	SELL - SELPLG	Blank	Blank
cDC2	T_CD8	SELL	SELPLG	0.00238153	0	SELL_SELPLG	SELL - SELPLG	Blank	Blank
Mq_APOE_low	T_CD8	SELL	SELPLG	0.00270141	0	SELL_SELPLG	SELL - SELPLG	Blank	Blank
Mq_CCL3	T_CD8	SELL	SELPLG	0.00218197	0	SELL_SELPLG	SELL - SELPLG	Blank	Blank
Mq_M0	T_CD8	SELL	SELPLG	0.0118145	0	SELL_SELPLG	SELL - SELPLG	Blank	Blank
Mq_PPARG	T_CD8	SELL	SELPLG	0.00175977	0	SELL_SELPLG	SELL - SELPLG	Blank	Blank
pDC	T_CD8	SELL	SELPLG	0.0347799	0	SELL_SELPLG	SELL - SELPLG	Blank	Blank
cDC1	T_gd	SELL	SELPLG	0.00285798	0	SELL_SELPLG	SELL - SELPLG	Blank	Blank
cDC2	T_gd	SELL	SELPLG	0.0021208	0	SELL_SELPLG	SELL - SELPLG	Blank	Blank
Mq_APOE_low	T_gd	SELL	SELPLG	0.00240575	0	SELL_SELPLG	SELL - SELPLG	Blank	Blank
Mq_CCL3	T_gd	SELL	SELPLG	0.00194304	0	SELL_SELPLG	SELL - SELPLG	Blank	Blank
Mq_M0	T_gd	SELL	SELPLG	0.0105319	0	SELL_SELPLG	SELL - SELPLG	Blank	Blank
Mq_PPARG	T_gd	SELL	SELPLG	0.001567	0	SELL_SELPLG	SELL - SELPLG	Blank	Blank
pDC	T_gd	SELL	SELPLG	0.0310826	0	SELL_SELPLG	SELL - SELPLG	Blank	Blank
cDC1	T_naive	SELL	SELPLG	0.00260265	0	SELL_SELPLG	SELL - SELPLG	Blank	Blank
cDC2	T_naive	SELL	SELPLG	0.00193121	0	SELL_SELPLG	SELL - SELPLG	Blank	Blank
Mq_APOE_low	T_naive	SELL	SELPLG	0.00219073	0	SELL_SELPLG	SELL - SELPLG	Blank	Blank
Mq_CCL3	T_naive	SELL	SELPLG	0.00176931	0	SELL_SELPLG	SELL - SELPLG	Blank	Blank
Mq_M0	T_naive	SELL	SELPLG	0.00959764	0	SELL_SELPLG	SELL - SELPLG	Blank	Blank
Mq_PPARG	T_naive	SELL	SELPLG	0.00142684	0	SELL_SELPLG	SELL - SELPLG	Blank	Blank
pDC	T_naive	SELL	SELPLG	0.0283776	0	SELL_SELPLG	SELL - SELPLG	Blank	Blank
Mq_PPARG	NK	MIF	CD74	0.00207588	0.02	MIF_CD74	MIF - CD74	Blank	Blank
Mq_PPARG	T_CD4_DR+	MIF	CD74	0.00249812	0.02	MIF_CD74	MIF - CD74	Blank	Blank
Mq_PPARG	T_CD4_FOXP3	MIF	CD74	0.00268416	0.01	MIF_CD74	MIF - CD74	Blank	Blank
Mq_PPARG	T_CD8	MIF	CD74	0.00201527	0.05	MIF_CD74	MIF - CD74	Blank	Blank
Mq_PPARG	T_gd	MIF	CD74	0.00199396	0.01	MIF_CD74	MIF - CD74	Blank	Blank
Mq_PPARG	T_naive	MIF	CD74	0.00101366	0.04	MIF_CD74	MIF - CD74	Blank	Blank
Mast	T_CD4_DR-	ADCYAP1	DPP4	0.0425104	0	ADCYAP1_DPP4	ADCYAP1 - DPP4	Blank	Blank
