# Supplementary material for: Ewing Sarcoma Single-cell Transcriptome Analysis Reveals Functionally Impaired Antigen-presenting Cells
Source: Cancer Res Commun. 2023 Oct 24;3(10):2158–69. doi: 10.1158/2767-9764.CRC-23-0027 (PMC10595530; doi:10.1158/2767-9764.CRC-23-0027)
Supplement: Supplementary Table 4 — Correlation interactions and dysfunction score CD8+ T cells [file crc-23-0027-s05.xlsx]

## Sheet: dysfunction
rownames	corr	number.obs	source	target	interaction_name
ALCAM--Mq_CCL3	1	2	Mq_CCL3	T_CD8	ALCAM_CD6
COPA--cDC1	1	2	cDC1	T_CD8	COPA_CD74
COPA--cDC2	1	2	cDC2	T_CD8	COPA_CD74
CXCL16--cDC1	1	2	cDC1	T_CD8	CXCL16_CXCR6
CXCL16--Mq_CCL3	1	2	Mq_CCL3	T_CD8	CXCL16_CXCR6
GRN--cDC1	1	2	cDC1	T_CD8	GRN_TNFRSF1B
GRN--cDC2	1	2	cDC2	T_CD8	GRN_TNFRSF1B
HBEGF--Mq_CCL3	1	2	Mq_CCL3	T_CD8	HBEGF_CD44
SELL--cDC2	1	2	cDC2	T_CD8	SELL_SELPLG
SIGLEC1--cDC2	1	2	cDC2	T_CD8	SIGLEC1_SPN
SIRPA--cDC2	1	2	cDC2	T_CD8	SIRPA_CD47
SIRPA--Mq_CCL3	1	2	Mq_CCL3	T_CD8	SIRPA_CD47
SPP1--Mq_CCL3	1	2	Mq_CCL3	T_CD8	SPP1_CD44
SPP1--Mq_GPNMB	1	3	Mq_GPNMB	T_CD8	SPP1_CD44
TNFSF13B--cDC1	1	2	cDC1	T_CD8	TNFSF13B_HLA-DPB1
TNFSF13B--cDC2	1	2	cDC2	T_CD8	TNFSF13B_HLA-DPB1
HGF--Mq_APOE_low	0.99	3	Mq_APOE_low	T_CD8	HGF_CD44
TNFSF13B--Mq_APOE_low	0.99	3	Mq_APOE_low	T_CD8	TNFSF13B_HLA-DPB1
CXCL16--Mq_M0	0.96	3	Mq_M0	T_CD8	CXCL16_CXCR6
SELL--Mq_APOE_low	0.95	3	Mq_APOE_low	T_CD8	SELL_SELPLG
CCL3--Mq_APOE_low	0.93	3	Mq_APOE_low	T_CD8	CCL3_CCR5
CCL3--Mq_GPNMB	0.87	3	Mq_GPNMB	T_CD8	CCL3_CCR5
NECTIN2--Mq_APOE_low	0.86	3	Mq_APOE_low	T_CD8	NECTIN2_TIGIT
APP--Mq_GPNMB	0.85	3	Mq_GPNMB	T_CD8	APP_CD74
CCL4--Mq_GPNMB	0.73	3	Mq_GPNMB	T_CD8	CCL4_CCR5
ALCAM--Mq_APOE_low	0.61	3	Mq_APOE_low	T_CD8	ALCAM_CD6
HBEGF--Mq_GPNMB	0.61	3	Mq_GPNMB	T_CD8	HBEGF_CD44
SIGLEC1--Mq_GPNMB	0.59	3	Mq_GPNMB	T_CD8	SIGLEC1_SPN
LGALS9--Mq_M0	0.58	3	Mq_M0	T_CD8	LGALS9_CD44
LGALS9--Mq_M0	0.58	3	Mq_M0	T_CD8	LGALS9_CD47
LGALS9--Mq_M0	0.58	3	Mq_M0	T_CD8	LGALS9_SORL1
SIGLEC1--Mq_APOE_low	0.51	3	Mq_APOE_low	T_CD8	SIGLEC1_SPN
